# Supplementary material for: Comparative Genomics of Three Colletotrichum scovillei Strains and Genetic Analysis Revealed Genes Involved in Fungal Growth and Virulence on Chili Pepper
Source: Front Microbiol. 2022 Jan 27;13:818291. doi: 10.3389/fmicb.2022.818291 (PMC8828978; doi:10.3389/fmicb.2022.818291)
Supplement: Supplementary file 2 [file Data_Sheet_2.XLSX]

## Sheet: Table S1
Table S1. The information for all the five maker genes (ACT1, CHS1, GAPDH, ITS and TUB2) used in the phylogenetic analysis in Figure 2 and Figure S1 and S2.
Strains of Colletotrichum spp. and one M. infuscans, with GenBank accessions.									Strains of Colletotrichum spp. , with 5 marker gene sequences acauired form BLAST results.
	ITS	TUB2	ACT	CHS-1	GAPDH					ITS	TUB2	ACT	CHS-1	GAPDH
C. acerbum CBS 128530	JQ948459	JQ950110	JQ949780	JQ949120	JQ948790				C. acutatum 1	TATTGATATGCTTAAGTTCAGCGGGTATTCCTACCTGATCCGAGGTCAACCTGTAAAAAATTTGGGGGTTTTACGGCAAGAGTCCCTCCGGATCCCAGTGCGAGACGTTAGTTACTACGCAAAGGAGGCTCCGGGAGGGTCCGCCACTACCTTTAAGGGCCCACGTGTGCCGTGGGGCCCCAAAACCAAGCGGTGCTTGAGGGTTGAAATGACGCTCGAACAGGCATGCTCGCCAGAATGCTGGCGAGCGCAATGTGCGTTCAAAGATTCGATGATTCACTGAATTCTGCAATTCACATTACTTATCGCATTTCGCTGCGTTCTTCATCGATGCCAGAACCAAGAGATCCGTTGTTAAAAGTTTTAATTATTTGCTTGTGCCACTCAGAAGAGACGTCG…	TCTGCGACGCGTCGGAATGGCCACTATTTCGGGGTAGCCCCTGAGCGTACCCCGCCGATATTCTCACCCAAGCCATGCTCGCCAGACATGGCCCGACTTGCATCTCTAACGCTTCTGTCACGGGAAACATTCCGCTGACCATTGATTGTTTTCTCGCAATAGGTTCACCTTCAGACCGGCCAGTGCGTAAGTATCTCCTGATCTCAACCCAACAACCCAGAGTGCGGGGCTAACTTCTTTGAACAGGGTAACCAGATTGGTGCTGCCTTCTGGTGCGTAGCCAACCGCCAACGACGCGGCGATTTCGACATTTGACACGATCTCGTACTGACCTCGGTACAGGCAAAACATCTCTGGCGAGCACGGCCTCGACAGCAATGGCGTGTATGTCACTTGTCC…	TAGGAGTCCTTCTGACCCATACCAATCATGATACTGTGCACGTGTTAGGTCGCGGCGCAGGAGATGGCATTGCCGCAGCAAGAGATAGACCTACCCATGGTGACGGGGGCGACCGACAATGGAGGCTAGAGAACAGTTAGAATCAACAATCTAGGGTATGGGTGACCAAAATCGTATACCCCTGACGGAGAAGATTGCGGTCTGCGGATGATGGGGAACTTACGGAAGACAGCTCTGGGCGCATCGTCACCGGCGAAACCGGCCTTGCACATA	TGGGGCAAGGATGCCTGGAAGAAGATTGTTGTCTGTGTCGTCAGCGACGGTCGTGGCAAGATCAACCCCAGAACGCGAGCGCTGCTGGCTGGTATGGGTGTCTACCAGGAGGGTATCGCGAAGCAACAGGTCAACGGCAAGGATGTCACGGCCCACATTTACGAATACACCTCTCAAGTCGGCATGACGATCAAGAATGACGTCGTCACTCTGGTCCCTAAACAGCAGCCTGTTCAGATGCTGTTCTGCTTGAAGGAGAAGAACTCGAAGAAGATCAACTCTCACAGATGGTTCTTCCA	GCCGTCAACGACCCTTTCATTGAGACCAAGTACGCTGTGAGTATCACCCCACTTTACCCCTCTATCATGATATCACGTCTGCCACGATAACACCAGCTTCGTCGATATCCACGGGAAAAGAGTCGGAGCTAGCACTCTCGATTCTTTTGCCCCAAGGTTTCGATTGGGCTTGTTGTAACGACACGACGTGACCCAATCATGCAGAAACAGCCGAGACAAAATTTGCTGACAGACAATCCATCACAGGCCTACATGCTCAAGTACGACTCCACCC
C. acutatum CBS 112996	JQ005776	JQ005860	JQ005839	JQ005797	JQ948677				C. acutatum C71	-	GACTGGCCAAAGACGAAGTTGTCGGGGCGGAAAAGCTGGCCAAAGGGACCGGCACGGACGGCGTCCATGGTACCGGGCTCCAAGTCGACGAGGACGGCGCGGGGAACGTACTTGTTGCCGGAGGCCTGGTTGGGTGAGAAGGTCAGCATTCGTCAATAGGGTTGCCTGCACACTGGGGGACTAGGATAACAAACTTCGTTGAAGTAGACGCTCATGCGCTCGAGCTGGAGCTCGGAAGTGCCGTTGTACCTGTGGCATGATTAGCTGTTGGGTCCATGGGGCGGCCGCGCTGGAGGACAAGAGACATACACGCCATTGCTGTCGAGACCGTGCTCGCCAGAGATGTTTTGCCTGTGCCCAAGATCAGTACGAGATCGTGTCAAATATCGAGATCGCCGC…	TAGGAGTCCTTCTGGCCCATACCAATCATGATACTGTGCACGTGTTAGGTCGCGGCGCGGGAAGTGGCATTGCCGCAGCAAGAGAAAAACCTACCCATGGTGACGGGGGCGACCGACAATGGAGGCTGAGAGACGGTTAGAATCAGCATTCTCGAGTGTGGGTGACCGAAATCGTGTGCCCCTGACGGAGAAGATTGCTTTCTGCGGATGAGGGGGAACTTACGGAAGACAGCTCTGGGCGCATCGTCACCGGCGAAACCGGCCTTGCACATA	TGGAAGAACCATCTGTGGGAGTTGATCTTCTTTGAGTTCTTCTCCTTCAAGCAGAACAGCATTTGAACAGGCTGCTGCTTGGGGACCAGGGTGACAACATCGTTCTTGATCGTCATGCCGACTTGGGAGGTGTATTCGTAAATGTGAGCCGTGACATCCTTGCCGTTGACCTGTTGCTTCGCGATACCCTCCTGGTAGACACCCATACCAGCCAGAAGCGCTCTTGTTCTGGGGTTGATCTTGCCACGACCGTCGCTGACTACACAGACAACAATCTTCTTCCAGGCATCCTTGCCCCA	GCCGTCAACGACCCTTTCATTGAGACCAAGTACGCTGTAAGTACCACCCGACTTTACCCCTCCATCATGATATCACGTCTGCCACGATAACACCAGCTTCGTCGGTACCCACGGGAAAAGAGTCAGAGCTAGCGCTCTCGACTCTTTTGCCCCGAGGTTTCGATTGGGCTCGTTGTAATGATGCGACGTGATACAACCATGCAGAAACAGCCGAGACAAAATTTGCTGACAGACAATCATCACAGGCCTACATGCTCAAGTACGACTCCACCC
C. aenigma ICMP 18608	JX010244	JX010389	JX009443	JX009774	JX010044				C. camelliae CcLH18	GATTATTACTAAGTTTATACTTTATAACTTTATATAAATATATTTATAACTATTATTTTAGTAAGTAAGGTTTTTATAACCTTTCTAGTTTTTTACTTCTAAGTAAGTTAATACTTACTAAAAAATAACTAAAGTCTAATCTAATAATATTTCTTCTAAATAGTATAAATAAATAATTAAAACCTTTAATAATAGATATCCTACTTCTAATATTAATAAAAAATATAATAAAATATAATAAGTAATATAAATTATAGGATTTAATAAATTAATAAATCTTTAAATATAAATTATACCTATTAGTATTTTAATAAATATATCTATTTAAATATTATTTTAACTTTTAAGCTCTACTTAGTATTAAAGCTTTATAGTTAATATAAGCTTTTAAAAGTAATA…	CAGACTGACCGAAGACGAAGTTGTCGGGGCGGAAGAGCTGGCCGAAAGGACCGGCACGGACGGCGTCCATGGTACCGGGCTCCAAATCGACGAGGACGGCGCGGGGCACGTACTTGTTGCCGGAAGCCTGCGTAGGAGCGAAGGTCAGTACTCGTCAATATGTTGATCTTGCACTCTGGGGGCTATAAGGTAACAAACTTCGTTGAAGTAGACGCTCATGCGCTCGAGCTGGAGCTCAGAGGTGCCGTTGTAGCTGTTCGAATTTAGCGGTCAAACACCAATGTGGCCAGATAAGGAGCATGACATACACTCCATTGCTGTCGAGGCCGTGCTCGCCAGAAATGTTTTGCCTATTCCATCATCAACATTTGTACTTCTCGCAAGTGTTATATGCCGGGT…	TACGAGTCCTTCTGGCCCATACCAATCATGATACTGATTCACATGTTAGATCGCGGCGCGGATGGCGGAAATTACCGCAGCGATGGCGAGAAGAAGACATACCCATGGTGACGAGGGCGACCGACGATGGAGGCTACGTGGTGGTTAGCATCGACAGCAAACGCCGATTGATGACCGCAAATCTGATTACCCCCTGAAGAGGCGGATTGCGGTCTGCGGGTAGGAAGACTTACGGAAGACAGCTCTGGGCGCATCGTCACCGGCGAAACCGGCCTTGCACATA	TGGAAGAACCATCTGTGTGAGTTGATCTTCTTCTGGTTTTTCTCCTTCAAGCAGAAGAGCATTTGAACCGGCTGCTGCTTAGGAACCAAGGAGACAACGTCGTTCTTGATCGTCATGCCGACCTGGGACGTGTATTCATAGATGTGGGCGGTGACATCCTTGTTGTTGACCTGTTGCTTTGCAATACCCTCCTGGTACACACCCATACCGGCCAACAGTGCTCTTGTTCTCGGGTTGATCTTGGCACGACCATCGCTGACGACACAGACAACGATCTTCTTCCAGGCATCTTTGCCCCA	TGGGTGGAGTCGTACTTGAGCATGTAGGCCTGTGAAGAGCGAGTCAGTAAATGTGACAGATGGGTCTGCTATGAGTGATAGCATGTGTCCCTCCGTCCCAGCCCATGGTTTTAATTGGCATCAAGTCAAGATAGCCTTCTTGTCTACCAGATGCGGGCGGCGAGGTGTGGATGACAGCGGTGGTGTTGGTGGTGGATGAGAGTCATGACGAGTTTGGAGGGGTAGGTGGGGTGATACTCACAGCGTACTTGGTCTCAATGAAGGGGTCGTTGACGGC
C. aeschynomenes ICMP 17673	JX010176	JX010392	JX009483	JX009799	JX009930				C. capsici KLC.C-4	TAGAAGAAGTAAAAGTCGTAATAAGGTTTCTATTAGTAAACTAGTAGAAGGATTATTATTAAGTTACTACTTATTAACCTTTTATAAATATACCTTAACTATTACTTCGGTAGGTAAGCATCTTTTAAAAAGGACGTCTCCTAGCCCTCTCCTATCCGTAAGTAAGGCGCCTACCGGAAGATAACTAAACTCTGATTTAATAACATTTCTTCTAAGTAATATAAGCAAATAATTAAAACTTTTAATAACAGATCTCTTAGTTCTAGCATCGATAAAGAATATAGCGAAATACGATAAGTAATATAAATTACAAAATTTAGTAAATTATCAAATCTTTAAACGTATATTACGCCTACTAGTATTCTAGCAAGTATACCTATTTAAGCGTTATTTTAACCC…	GACTGGCCGAAAACGAAGTTGTCGGGGCGGAAGAGCTGTCCGAAGGGACCGGCGCGGACGGCGTCCATGGTACCGGGCTCCAAATCGACGAGGACGGCACGGGGTACGTACTTGTTGCCGGAGGCCTGCGAAGGAGCGAAGGTCAGTATTCGTCAATATGCTTGTCTTAAAACGCGTGGGACTGTAGGATAACAAACTTCGTTGAAGTAGACGCTCATGCGCTCAAGCTGGAGCTCCGAGGTTCCATTGTAACTGTTTGATGAATTTAGCGGTCAACTCCGACGTGGCCAGAGTAGGAATTGATTACATACACACCGTTGCTGTCGAGGCCATGCTCGCCAGAGATGTTCTGCCTGTTCGATTGTTAATCTTCATGACTCTTTGGAGGTTGATATAACC…	-	TGGCAAAAGATTGTCGTCTGCATCGTCTCCGACGGCAGAGAGAAAATTCACCCGCGTACGCTCGATGCGTTGGCTGCCATGGGCGTCTACCAGCATGGAATTGCCAAGAACTTTGTCAATCAGAAGGCCGTGCAGGCTCACGTGTACGAGTACACGACGCAGGTCTCGCTCGACTCGGACCTCAAGTTCAAGGGTGCCGAGAAGGGCATCGTCCCCTGCCAGATGATTTTCTGTCTCAAGGAGAAGAACCAGAGGAAGCTCAACTCCCACCGTTGGTTCTTC	TGGGTAGAGTCGTACTTGAGCATGTAGGCCTGCGGAGGGCGAGTCAGTAAACCATTGAGCTTGACGTAGTTTGCCTGGCCACTTCCGCCAATTGGGCAGTGCCATCTATTGCTTTAAAACAAAAGCTTATAATGATTGACTTTCTGCCTCACGTCGAACTCTCGTTTTGTTTTTCCAACGAGAGTCGAAGGCTGGCGTGTTTGGAAGGCATGATATCATGCTGAGGTTTTGAGGGGTAGAGTGGGGTGATACATACAGCGTACTTGGTCTCAATGAAGGGGTCGTTGACGGC
C. alatae ICMP 17919	JX010190	JX010383	JX009471	JX009837	JX009990				C. chlorophyti NTL11	TATTAATATACTTAAGTTCAGTAGGTATTCCTACCTAATCTAAGGTTAACCTAAGAAAAATTAGGGGTTTTATAGTGAGAGGTCCCTCTAGATCCCAGTATAAGACGTTAGTTACTACGTAAAGGAGGCTCTAAGAGGGTCCGCCACTACCTTTAGGGGACTACGCTAAGCGTAGGGCCCCAACACTAAGCTAAGCTTAAGGGTTAAAATAACGCTTAAACAGGCATGCCCGCTAGAATGCTGGCGGGCGTAATGTACGTTTAAAGATTCGATAATTCACTAAATTCTATAATTTACATTACTTATCGCATTTTACTACGTTCTTTATCAATACTAGAACCAAGAGATCCGTTATTAAAAGTTTTTATTTATTTGCTTATACCACTTAGAAGAGACGAC…	ACGCGTCGGATGAGGACTATTGGGCTGCCCCTGAGTGTACCCCGCCGGCATTTCACCAAACCCAAACCTCACCGAATCCGGTCTCTCGAACCGCGCCCGACTATTTCCCATCGTCCAAGTCTTCGCTAACTGGATTCTTTTTTTACTTAACAGGTTCACCTTCAGACCGGCCAGTGCGTAAGTTTCTCCCCGTTCCCCCATTCAGAGCCTGACCGCGAGGCTAACCTCTTCTTCTTCAACAGGGTAACCAGATTGGTGCTGCCTTCTGGTGCGTTACCAAAACATCGCCGGCGACTAGGGCGATATCGAACGTCTAGAGCGAATAGGGTATTAACAATGGGATAGGCAAAACATCTCTGGCGAGCACGGTCTTGACAGCAATGGCGTGTATGTCATCAA…	TACGAGTCCTTCTGACCCATACCAATCATGATACTATTCACGTTTTGTTAGATTATGACGCGTGTAGGGGAGAAATTACCGCAGCGAGAATAAAACCTACCCATGGTGACGGGGGCGACCGACAATGGAGGCTGTCAGGCCTGTTAGCATCGGGATTCGCTTCAAATTGATGACCGAGTCTCGATCCCCTGACGGGGGAGACTGCAGTATGGTGTGGACGACTTACGGAAGACAGCTCTGGGCGCATCGTCACCGGCGAAACCGGCCTTGCACATA	TGGGGCAAGGACGCATGGAAGAAGATTGTGGTCTGCGTTGTGAGCGATGGACGTGCCAAAATCAACCCGAGAACCAGGGCGCTACTGGCTGGTATGGGTGTGTACCAGGAGGGTATTGCAAAGCAACAGGTCAACGGCAAGGACGTCACAGCTCACATTTACGAGTACACGTCGCAAGTGGGAATGACCATTAAGAACGACGTTGTCACCTTGGTCCCCAAGCAGCAGCCTGTGCAGATGTTGTTCTGCTTGAAGGAAAAGAACCAGAAGAAGATCAACTCGCACAGATGGTTCTTCCA	TGGGTGGAGTCGTACTTGAGCATGTAGGCCTGTTGGTTGCGAAGTCAGTAACCATGAATTCTTGACGTCTCGCTGCACGATATCAACCGCACTCCGAGCAGCAGCTTTCGAATCCACCCTGGACACTTGTTTCCCAGTGTGGCCCGCCGAAGGGTGCACGACGGTGGAAGAACCGGGTGTGCGGTGTCATGACGAAACATTGGAGGGGTAAAGTGGGGTGATACTCACAGCGTACTTGGTCTCAATGAAAGGGTCGTTGACGGC
C. alienum ICMP 12071	JX010251	JX010411	JX009572	JX009882	JX010028				C. coccodes NJ-RT1	TAGAGGAAGTAAAAGTCGTAACAAGGTCTCCGTTGGTGAACCAGCGGAGGGATCATTACTGAGTTACCGCTCTATAACCCTTTGTGAACATACCTAACTGTTGCTTCGGCGGGCAGGGGGTGCCGCCTGCGGACCCCCCTCCCGGCCCTGCCCTCACGGGCGGAGCGCCCGCCGGAGGATACCAAACTCTATTTTAACGACGTTTCTTCTGAGTGGCACAAGCAAATAATTAAAACTTTCAACAACGGATCTCTTGGTTCTGGCATCGATGAAGAACGCAGCGAAATGCGATAAGTAATGTGAATTGCAGAATTCAGTGAATCATCGAATCTTTGAACGCACATTGCGCCCGCCAGCATTCTGGCGGGCATGCCTGTTCGAGCGTCATTTCAACCCTCA…	GACTGGCCGAAGACGAAGTTGTCGGGGCGGAAGAGCTGACCGAAGGGACCGGCGCGGACAGCGTCCATGGTACCGGGCTCCAAGTCGACGAGGACGGCGCGGGGGACATACTTGTTGCCGGAAGCCTGGTTGGGTGAGAAGGTCAGTATTCGTCAATAGGTTTGTCTGCACACTGGACGACTAGGATAACAAACTTCATTGAAGTAGACGCTCATGCGCTCGAGCTGGAGCTCAGAGGTACCGTTGTACCTATTGGGAGATTAGCGGTGGACTCCTGGAAGTAGCCAGATCAAGAGGGCGATAACGTACACGCCATTGCTGTCGAGACCGTGCTCGCCAGAGATGTTTTGCCTAGGGCACAGTCAGCAATTTGTCTTCTTCAGGAGATCAACATCGCCG…	ATGTGCAAGGCCGGTTTCGCCGGTGACGATGCGCCCAGAGCTGTCTTCCGTAAGTCCCCCCATCCGCAGACCGCAATGTTACCCCGTCAGGGGCAACGTGATTTGGTCGGATAGTGTTGGAATCGTCGAATCTAACCACCTCACAGCCTCCATTGTCGGTCGCCCCCGTCACCATGGGTATGTTCTCGTCCTTGCTGCGGCAATTTTTCTTCTCCGCGCATCGGCCTAACATGTGAACAGTATCATGATTGGTATGGGCCAGAAGGACTCCTA	TGGAAGAACCACCTGTGGGAGTTGATCTTCTTCTGGTTGTTCTCTTTCAAGCAGAACAACATCTGGACGGGCTGCTGCTTAGGGACCAAGGTGACAACGTCGTTCTTGATCGACATTCCCACCTGAGATGTATACTCGTAAATGTGGGCTGTGACGTCCTTGCCGTTGACCTGCTGCTTCGCAATGCCCTCCTGATACACTCCCATACCAGCCAGCAGAGCTCTGGTTCTCGGGTTGATCTTGGCACGGCCATCACTGACGACGCAGACAACAATCTTCTTCCATGCATCCTTGCCCCA	TGGGTGGAGTCGTACTTGAGCATGTAGGCCTGTGGGATGGCGCGTCAGTAATGTTCATATTGACTGGCTTCTGACGCTCGTGATATCAATCACATCGTGCTATTCAGACACGATGTCTCAGAGACATAGGATCCGAGGGCTGATGTCGGCAGCAGCCCATCTCAAGCACACTGACGGAATGAGGGGGCAGAGAAGGGCCGTGCCGTGAGAGAAATGATATCATGATGATGCCGGAGGGGTAAGGTGGAATGATACTCACAGCGTACTTGGTCTCAATGAAAGGGTCGTTGACGGC
C. annellatum CBS 129826	JQ005222	JQ005656	JQ005570	JQ005396	JQ005309				C. coccodes RP180a	TCCTCCGCTTATTGATATGCTTAAGTTCAGCGGGTATTCCTACCTGATCCGAGGTCAACCTTTAAAAATTTGGGGGTTTTACGGCAAGAGTCCCTCCGAATCCCAGTGCGAGACGTTAGTTACTACGCAAAGGAGGCTCCGAGAGGGTCCGCCACTACCTTTAAGGGCCTACGTCAACCGTAGGGCCCCAACACCAAGCAGAGCTTGAGGGTTGAAATGACGCTCGAACAGGCATGCCCGCCAGAATGCTGGCGGGCGCAATGTGCGTTCAAAGATTCGATGATTCACTGAATTCTGCAATTCACATTACTTATCGCATTTCGCTGCGTTCTTCATCGATGCCAGAACCAAGAGATCCGTTGTTGAAAGTTTTAATTATTTGCTTGTGCCACTCAGAAG…	TCTGAGACGCGTCGGACGACGAATAAATGGGCTTGCCCCTGAGCGTACCCCGCCGACATTTCCACTCAACGTTGGCCCTCACCGAACACGACTACGATACCATCACCAACTGCTCTTGAGGATTTTTTTGCTGACCATTGATTGTTTTTCCTCCATAGGTTCACCTCCAGACCGGCCAGTGCGTAAGTCTTCCGGATCCCAACTCCAACGAACCCGAGTGCGGGGCTAACTTGTTCGAATAGGGTAACCAGATTGGTGCTGCCTTTTGGTGTGTAACCAGACAGACGCCAACGACGCGGCGATGTTGATCTCCTGAAGAAGACAAATTGCTGACTGTGCCCTAGGCAAAACATCTCTGGCGAGCACGGTCTCGACAGCAATGGCGTGTACGTTATCGCC…	TAGGAGTCCTTCTGGCCCATACCAATCATGATACTGTTCACATGTTAGGCCGATGCGCGGAGAAGAAAAATTGCCGCAGCAAGGACGAGAACATACCCATGGTGACGGGGGCGACCGACAATGGAGGCTGTGAGGTGGTTAGATTCGACGATTCCAACACTATCCGACCAAATCACGTTGCCCCTGACGGGGTAACATTGCGGTCTGCGGATGGGGGGACTTACGGAAGACAGCTCTGGGCGCATCGTCACCGGCGAAACCGGCCTTGCACATA	TGGAAGAACCACCTGTGGGAGTTGATCTTCTTCTGGTTGTTCTCTTTCAAGCAGAACAACATCTGGACGGGCTGCTGCTTAGGGACCAAGGTGACAACGTCGTTCTTGATCGACATTCCCACCTGAGATGTATACTCGTAAATGTGGGCTGTGACGTCCTTGCCGTTGACCTGCTGCTTCGCAATGCCCTCCTGATACACTCCCATACCAGCCAGCAGAGCTCTGGTTCTCGGGTTGATCTTGGCACGGCCATCACTGACGACGCAGACAACAATCTTCTTCCATGCATCCTTGCCCCA	GCCGTCAACGACCCTTTCATTGAGACCAAGTACGCTGTGAGTATCATTCCACCTTACCCATCCGGCATCATCATGATATCATTTCTCTCACGGCACGGCCCTTCTCTGCCCCCTCATTCCGTCAGTGTGCTTGAGATGGGCTGCTGCCGACATCAGCCCTCGGATCCTATGTCTCTGAGGCATCGTGTCTGAATAGCACGATGTGATTGATATCACGAGCGTCAGAAGCCAGTCAATATGAACATTACTGACGCGCCATCCCACAGGCCTACATGCTCAAGTACGACTCCACCCA
C. anthrisci CBS 125334	GU227845	GU228139	GU227943	GU228335	GU228237				C. destructivum YC1	TATTGATATGCTTAAGTTCAGCGGGTATTCCTACCTGATCCGAGGTCAACCTGTAAAAGTTTTGGGGGTTTTACGGCAAGAGTCCCTCCGGATCCCAGTGCGAGACGTTAAGTTACTACGCAAAGGAGGCTCCGGGAGGGTCCGCCACTACCTTTAAGGGCCTACGTCAAACCGTAGGGCCCCAACACCAAGCTGGGCTTGAGGGTTGAAATGACGCTCGAACAGGCATGCCCGCCAGAATGCTGGCGGGCGCAATGTGCGTTCAAAGATTCGATGATTCACTGAATTCTGCAATTCACATTACTTATCGCATTTCGCTGCGTTCTTCATCGATGCCAGAACCAAGAGATCCGTTGTTAAAAGTTTTAATTATTTGCTTGTGCCACTCAGAAGAAACGT…	CACAACAAACCTGCGACGCGTCGGACGACAAATAATTGGGCTTGCCCCTGAGCAAACCCCGCCGACATTTCCACTCAACGCCGGCCCTTACCGAACACGGCCGCGATGCCATCACCAACTGCGCTCACCTTGGGGATATCTTGCTGACTTTTTTTTTTCTTCCTCTCTCGATAGGTTCACCTTCAGACCGGCCAGTGCGTAAGTCTCTCCTGATGGATGCTGCCGACCCAACGAATCCCAGTGCGGGGCTAACCTTTCTTCGAATAGGGTAACCAGATTGGTGCTGCCTTTTGGTGCGTAGCCAGACCGACGCCAACGGCTCGACGATATCGACCTCGAAAGGAAACAACTCATTGACTGTGGCGTAGGCAAAACATCTCTGGCGAGCACGGCCTTGAC…	TAGGAGTCCTTCTGGCCCATACCGATCATGATACTATTCAGGTGTTAGGTCGAGGCAGCGGCGGGCAGGGGAAATGCCGCAGCGGGGATTGGAACCTACCCATGGTGACGGGGGCGACCGACAATGGAGGCTGAGAGCTGGTTAGAATCGACAATACCGACTGTCTTTGACCGAATCTCGATGCCCCTGAAGGGGGTGAAGATTGCGGTCGGCGGGTGCGGGTGAGGGGGGCTTACGGAAAACAGCTCTGGGCGCATCGTCACCGGCGAAACCGGCCTTGCACAT	TGGAAGAACCATCTGTGGGAGTTGATCTTTTTCTGGTTCTTTTCCTTCAAGCAGAACAGCATCTGAACAGGCTGCTGCTTAGGGACCAAGGTGACCACGTCGTTCTTGATTGACATTCCGACCTGCGACGTGTACTCGTAGATGTGGGCCGTGACATCCTTGTTGTTGACTTGCTGCTTCGCGATGCCCTCCTGATACACACCCATACCTGCCAGCAGAGCTCTGGTTCTAGGGTTAATCTTGGCACGACCATCGCTGACGACGCAGACGACTATCTTCTTCCACGCATCCTTGCCCCA	TGGGTGGAGTCGTACTTGAGCATGTAGGCCTGTGGGGGGATGATGCATCAGCCATGAGCAATTCGGATGGGATTTGTCCATAATCCTTGAACACATGTTGTCGCTCACTCGCGGCAGGCGTGGTTCCATGGTGTTGGAAGGGTAATGCGGGTGGTACTCACAGCGTACTTAGTCTCAATGAAGGGGTCGTTGACAGC
C. aotearoa ICMP 18537	JX010205	JX010420	JX009564	JX009853	JX010005				C. falcatum Cf671	TATTGATATGCTTAAGTTCAGCGGGTATTCCTACCTGATCCGAGGTCAACCAGAAAAAGTGTGGGGGTTTTACGGCAGGAGTCCCTCCGGATCCCGATGCGAGACGTTAGTTACTACGCAAAGGAGGCTCCGGGAGGGTCCGCCACTACCTTTAAGGGCCTACGTCGACCGTAGTGCCCCAACACCAAGCCGGGCTTGAGGGTTGAAATGACGCTCGAACAGGCATGCCCGCCAGAATGCTGGCGGGCGCAATGTGCGTTCAAAGATTCGATGATTCACTGAATTCTGCAATTCACATTACTTATCGCATTTCGCTGCGTTCTTCATCGATGCCAGAACCAAGAGATCCGTTGTTAAAAGTTTTAATTATTTGCTTGTGCCACTCAGAAGAAACGTCGT…	CGACGCGTTTGGCGACGTATCGTCGGGCTTGCCCCTGAGCGTACCCCGCCGACATCCCCAACACTGGTCCTCACCGAACACGGCCACGATGCCATCTCCAATCAAATACACCTCGGGAATATATTGCTGACCATATATTTTTGTACTCGATAGGTTCACCTCCAGACCGGCCAGTGCGTAAGTCTTTTCCGACCCGATCAACAAGTCAGGGAGCGGGGCTAACTCCTTTGAATAGGGTAACCAGATTGGTGCTGCCTTTTGGTGCGTAGCCAGACCATGCGGCGAGATCGGTCTCGGAAAGACTAGATATATTGATACGAGCACAGGCAAAACATCTCTGGCGAGCACGGCCTCGACAGCAATGGCGTGTATGTAGCCGACCCCAGATCTGGTCACTTA…	TATGTGCAAGGCCGGTTTTGCCGGTGACGATGCGCCCAGAGCTGTCTTCCGTAAGTCCCCCCATCCGTAGACCGCAATCTTGCCCCGTCAGGGGCACACGATTCGGTCACAGATTGTCGGATCTCAGGATTCTAACCTTCCTGCAGCCTCCATCGTCGGTCGCCCCCGTCACCATGGGTAGGTTTTGATCCTCGCTGCGGCGGTTGTCCCCAGCCCGTGCCGCTTCAACCTAACATGTGAATAGTATCATGATCGGTATGGGCCAGAAGGACTCCTA	TGGGGCAAGGATGCATGGAAGAAGATTGTCGTCTGCGTCGTCAGCGACGGTCGCGCCAAGATCAACCCGAGAACCAGAGCTCTGCTGGCCGGTATGGGCGTATACCAGGAGGGTATTGCCAAGCAGCAAGTCAACGGCAAAGACGTCACAGCCCACATCTACGAGTATACGTCCCAGGTCGGAATGATGATCAAGAACGACGTTGTTACCTTGGTCCCCAAGCAGCAGCCCGTCCAGATGTTGTTCTGCCTGAAGGAAAAGAACCAGAAGAAGATCAACTCTCACAGGTGGTTCTTCCA	GCCGTCAACGACCCTTTCATTGAGACCAAGTACGCTGTAAGTACCACCCCACTTTACCCCTCCAATATCATCATGATATCACGTCTGTCACAACCTCTCCCCATACTGACTCGTCCTCCCACAGGCCTACATGCTCAAGTACGACTCCACCCA
C. asianum ICMP 18580	FJ972612	JX010406	JX009584	JX009867	JX010053				C. fioriniae PJ7	AGGGATCATTACTGAGTTACCGCTCTATAACCCTTTGTGAACGTACCTAACCGTTGCTTCGGCGGGCAGGGGAAGCCTCTCGCGGGCCTCCCCTCCCGGCGCCGGCCCCCACCACGGGGACGGGGCGCCCGCCGGAGGAAACCAAACTCTATTTACACGACGTCTCTTCTGAGTGGCACAAGCAAATAATTAAAACTTTTAACAACGGATCTCTTGGTTCTGGCATCGATGAAGAACGCAGCGAAATGCGATAAGTAATGTGAATTGCAGAATTCAGTGAATCATCGAATCTTTGAACGCACATTGCGCTCGCCAGCATTCTGGCGAGCATGCCTGTTCGAGCGTCATTTCAACCCTCAAGCACCGCTTGGTTTTGGGGCCCCACGGCCGACGTGGGCC…	GTAAGTATCTCCTGATCTCAACACAACGAGCCAGAGTGCGGGGCTAACTTCTTTGAACAGGGTAACCAGATTGGTGCCGCCTTCTGGTGCGTAGCCAACCGCTCACGACGCGGCGATTTCGACATTTGATACGATTTCGTACTGACCTTGGTACAGGCAAAACATCTCTGGCGAGCACGGTCTCGACAGCAATGGCGTGTATGTCACTTTGTCCTCCAGTGCGGCTGCCCCATGGACCTAGTAGCTAATTATACCACAGGTACAACGGCACTTCCGAGCTCCAGCTCGAGCGTATGAGCGTCTATTTCAACGAAGTTTGTTATCCTAGTCCCCCAGTGTGCAGGCAATCCTATTGACGAATGCTGACCTTCTCACCCAACCAGGCCTCCGGCAACAAGT…	GGCCCATACCAATCATGATACTGTGCACGTGTTAGGTCGCGGCGCGGGAGATGGCATTGCCGTAGCAAGAGATAGACCTACCCATGGTGACGGGGGCGACCGACAATGGAGGCTAAGGGACAGTTAGAATCAACAATCTCGAGTATGGATGACCGAAATCGTATACCCCTTATGGAGAAGATTGCGGTCTGCGGATGAGGGGGAACTTACGGAAGACAGCTCTGGGCGCATCGTCACCGGCGAAAC	CCATCTGTGGGAGTTGATCTTCTTCGAGTTCTTCTCCTTCAAGCAGAACAGCATCTGAACAGGCTGCTGCTTGGGGACCAGGGTGACGACATCGTTCTTGATCGTCATGCCGACTTGAGAGGTGTATTCGTAAATGTGGGCCGTGACATCCTTGCCGTTGACCTGTTGCTTCGCGATACCCTCCTGGTAGACACCCATACCAGCCAGCAGTGCTCGTGTTCTGGGGTTGATCTTGCCACGACCGTCACTGACGACACAGACAACAATCTTCTTCCAGGCATC	TTCATTGAGACCAAGTACGCTGTGAGTATCACCCCCACTTTACCCCTCCATGATGATATCACGTCTGCTACAATAACACCAGCTTCATCGGTAACCACGGGAAAAGAGCCAGAGCTAGTACTCTCGACTCTTTGGACCCAAGGTTTCGATTGGGCTCGTTGTTGTAATGATACGACGTGACACAATCATGCAGAAACAGCCCAAACAAAATTTGCTGACAGACAATCATCACAGGCCTACATGCTCAAGTAC
C. australe CBS 116478	JQ948455	JQ950106	JQ949776	JQ949116	JQ948786				C. fioriniae HC89	ATCCGAGGTTAACTTATAAAGAATTTAGGGGTTTAATAGTAAGAGTCCCTCTAGATCTTAGTACGAAATGTTAATTATTATATAAAGGAGGCTCTAGGAGGGTCCGCTACTATTTTTAAAGGCCTATATTAGCCGTGGGGCTCTAAAACTAAGCGGTGTTTGAGGGTTGAAATAATACTCAAATAAGTATACTCATTAAAATGCTAGCGAGCGTAATATGCGTTTAAAAATTTAATAATTTATTGAATTTTATAATTTATATTATTTATTATATTTCGCTACGTTTTTTATTAATACTAGAACTAAGAGATCCGTTATTAAAAGTTTTAATTATTTATTTATACTATTTAGAAAAGACGTTATATAAATAGAGTTTAGTTTTTTTTAGTAGGTGCCCCG…	GACTGGCCAAAGACGAAGTTGTCGGGGCGGAAAAGCTGGCCAAAGGGACCGGCACGGACGGCGTCCATGGTACCGGGCTCCAAGTCGACGAGGACGGCGCGGGGAACGTACTTGTTGCCGGAGGCCTGATTGGGTGAGAAGGTCAGCATTCGTCAATAGGATTGCCTGCACACTGGGGGACTAGGATAACAAACTTCGTTGAAGTAGACGCTCATACGCTCGAGCTGGAGCTCGGAAGTGCCGTTGTACCTGTGGTATAATTAGCTACTAGGTCCATGGGGCAGCCGCACTGGAGGACAAAGTGACATACACGCCATTGCTGTCGAGACCGTGCTCGCCAGAGATGTTTTGCCTGTACCAAGGTCAGTACGAAATCGTATCAAATGTCGAAATCGCCGC…	TAGGAGTCCTTCTGGCCCATACCAATCATGATACTGTGCACGTGTTAGGTCGCGGCGCGGGAGATGGCATTGCCGTAGCAAGAGATAGACCTACCCATGGTGACGGGGGCGACCGACAATGGAGGCTAAGGGACAGTTAGAACAACAATCTCGAGTATGGATGACCGAAATCGTATACCCCTTATGGAGAAGATTGCGGCCTGCGGATGAGGGGGAACTTACGGAAGACAGCTCTGGGCGCATCGTCACCGGCGAAACCGGCCTTGCACATA	TGGGGCAAGGATGCCTGGAAGAAGATTGTTGTCTGTGTCGTCAGTGACGGTCGTGGCAAGATCAACCCCAGAACACGAGCACTGCTGGCTGGTATGGGTGTCTACCAGGAGGGTATCGCGAAGCAACAGGTCAACGGCAAGGATGTCACGGCCCACATTTACGAATACACCTCCCAAGTCGGCATGACGATTAAGAACGATGTCGTCACCCTGGTCCCCAAGCAGCAGCCTGTTCAGATGCTGTTCTGCTTGAAGGAGAAGAACTCGAAGAAGATCAACTCCCACAGATGGTTCTTCCA	GCCGTCAACGACCCTTTCATTGAGACCAAGTACGCTGTGAGTATCACCCCCACTTTACCCCTCCATAATGATATCACGTCTGCTACAATAACACCAGCTTCATCGGTAACCACGGGAAAAGAGTCAGAGCTAGTACTCTCGACTCTTTGGACCCAAGGTTTCGATTGGGCTCGTTGTTGTAATGATACGACGTGACACAATCATGCAGAAACAGCCCAAACAAAATTTGCTGACAGACAATCATCACAGGCCTACATGCTCAAGTACGACTCCACCC
C. beeveri CBS 128527	JQ005171	JQ005605	JQ005519	JQ005345	JQ005258				C. fioriniae HC91	AAATAAAAATTATAATAAGGTCTCCGTTAGTAAACTAGTAAAGGGATTATTACTAAGTTACTACTCTATAACCCTTTATAAATATACCTAACTATTATTTTGGTAAGTAGGAGAAGCCTTTTACAAGCCTCCCCTCCCGGCACTAGCCCCCACTATAAGAACGGGGCACCTACTAAAAAAAACTAAACTCTATTTATATAACGTCTTTTCTAAATAGTATAAATAAATAATTAAAACTTTTAATAACGGATCTCTTAGTTCTAGTATTAATAAAAAACGTAGCGAAATATAATAAATAATATAAATTATAAAATTCAATAAATTATTAAATTTTTAAACGCATATTACGCTCGCTAGCATTTTAATGAGTATACTTATTTGAGTATTATTTCAACCCTC…	GACTGGCCAAAGACGAAGTTGTCGGGGCGGAAAAGCTGGCCAAAGGGACCGGCACGGACGGCGTCCATGGTACCGGGCTCCAAGTCGACGAGGACGGCGCGGGGAACGTACTTGTTGCCGGAGGCCTGATTGGGTGAGAAGGTCAGCATTCGTCAATAGGATTGCCTGCACACTGGGGGACTAGGATAACAAACTTCGTTGAAGTAGACGCTCATACGCTCGAGCTGGAGCTCGGAAGTGCCGTTGTACCTGTGGTATAATTAGCTACTAGGTCCATGGGGCAGCCGCACTGGAGGACAAAGTGACATACACGCCATTGCTGTCGAGACCGTGCTCGCCAGAGATGTTTTGCCTGTACCAAGGTCAGTACGAAATCGTATCAAATGTCGAAATCGCCGC…	TAGGAGTCCTTCTGGCCCATACCAATCATGATACTGTGCACGTGTTAGGTCGCGGCGCGGGAGATGGCATTGCCGTAGCAAGAGATAGACCTACCCATGGTGACGGGGGCGACCGACAATGGAGGCTAAGGGACAGTTAGAACAACAATCTCGAGTATGGATGACCGAAATCGTATACCCCTTATGGAGAAGATTGCGGCCTGCGGATGAGGGGGAACTTACGGAAGACAGCTCTGGGCGCATCGTCACCGGCGAAACCGGCCTTGCACATA	TGGAAGAACCATCTGTGGGAGTTGATCTTCTTCGAGTTCTTCTCCTTCAAGCAGAACAGCATCTGAACAGGCTGCTGCTTGGGGACCAGGGTGACGACATCGTTCTTAATCGTCATGCCGACTTGGGAGGTGTATTCGTAAATGTGGGCCGTGACATCCTTGCCGTTGACCTGTTGCTTCGCGATACCCTCCTGGTAGACACCCATACCAGCCAGCAGTGCTCGTGTTCTGGGGTTGATCTTGCCACGACCGTCACTGACGACACAGACAACAATCTTCTTCCAGGCATCCTTGCCCCA	GGGTGGAGTCGTACTTGAGCATGTAGGCCTGTGATGATTGTCTGTCAGCAAATTTTGTTTGGGCTGTTTCTGCATGATTGTGTCACGTCGTATCATTACAACAACGAGCCCAATCGAAACCTTGGGTCCAAAGAGTCGAGAGTACTAGCTCTGACTCTTTTCCCGTGGTTACCGATGAAGCTGGTGTTATTGTAGCAGACGTGATATCATTATGGAGGGGTAAAGTGGGGGTGATACTCACAGCGTACTTGGTCTCAATGAAAGGGTCGTTGACGGC
C. boninense CBS 123755	JQ005153	JQ005588	JQ005501	JQ005327	JQ005240				C. fructicola 1104-7	TAGAGGAAGTAAAAGTCGTAACAAGGTCTCCGTTGGTGAACCAGCGGAGGGATCATTACTGAGTTTACGCTCTATAACCCTTTGTGAACATACCTATAACTGTTGCTTCGGCGGGTAGGGTCTCCGCGACCCTCCCGGCCTCCCGCCTCCGGGCGGGTCGGCGCCCGCCGGAGGATAACCAAACTCTGATTTAACGACGTTTCTTCTGAGTGGTACAAGCAAATAATCAAAACTTTTAACAACGGATCTCTTGGTTCTGGCATCGATGAAGAACGCAGCGAAATGCGATAAGTAATGTGAATTGCAGAATTCAGTGAATCATCGAATCTTTGAACGCACATTGCGCCCGCCAGCATTCTGGCGGGCATGCCTGTTCGAGCGTCATTTCAACCCTCAAGC…	CCATCACCACAATCACAACAACGCTTGCGACGCGTTTATCCGCCTTGCCCCTGAGCGTACCCCGCCGACATTTTTACCCGACTTCTATGCACAACAAACCCGCGACGCCTGTCAATCATCGACGCCCAACTCTGGATTGTTTTGCTGACTGCTGCTTTTTTTCTCTACAGGTTCACCTCCAGACCGGCCAGTGCGTAAGTCTTCCCAAGCCAAATCCAACCGCCTGATTGCGGGGCTAACCTCCTTGTACAGGGTAACCAGATTGGTGCTGCCTTCTGGTACGTGACGAGACCGCCGACGACCCGGCAATATATACTTGCGAGGACGGCAGATGTTGACGATAGAGTAGGCAAAACATTTCTGGCGAGCACGGCCTCGACAGCAATGGAGTGTATGTCA…	TACGAGTCCTTCTGGCCCATACCAATCATGATACTGATTCACATGTTAGATCGCGGCGCGGAGGGCGGAAATTACCGCAGCGAGGGCGAGAAGCAGACATACCCATGGTGGCGAGGGCGCCCGACGATGGAGGCTACGTGGTGGTTAGCATCGACAGCACACGCCGATTGATGACCGCAAATCTGAGTACCCCCTGAAGAGGCGGGTTGCGGTCTGCGGATGGGGGGACTTACGGAAGACAGCTCTGGGCGCATCGTCACCGGCGAAACCGGCCTTGCACATA	TGGAAGAACCATCTGTGTGAGTTGATCTTCTTCTGGTTCTTCTCCTTCAAGCAGAACAGCATCTGAACGGGCTGCTGCTTAGGAACCAAGGAGACAACGTCGTTCTTGATCGTCATGCCGACCTGGGTCGTGTATTCGTAAATGTGGGCGGTGACATCCTTGCTGTTGACCTGTTGCTTCGCGATACCCTCCTGGTACACACCCATACCGGCCAGCAGTGCTCTTGTTCGCGGGTTGATCTTGGCACGACCGTCGCTGACAACACAGACGACAATCTTCTTCCAGGCATCCTTGCCCCA	GCCGTCAACGACCCCTTCATTGAGACCAAGTACGCTGTGAGTATCACCCCACCTACCCCTCCAAACTCGCCATGACTTCGCATCCATCACCACCACCACCACCGCTGTCATCTACATCTCGCCACCCGCGTTTGGTAAATAAGAAGGCCGTCATGAATGGAGGCCAATTGAAACCATGGGTCGGGACGGCCGGACACATGCTATCACTCATATCAGCCCCATCTGTCGCATTTACTGACTCGCTCTTCACAGGCCTACATGCTCAAGTACGACTCCACCC
C. brasiliense CBS 128501	JQ005235	JQ005669	JQ005583	JQ005409	JQ005322				C. fructicola 15060	-	CAGACTGGCCGAAGACGAAGTTGTCGGGGCGGAAGAGCTGGCCGAAAGGACCGGCACGGACGGCGTCCATGGTACCGGGCTCCAAATCGACGAGGACGGCACGGGGCACGTACTTGTTGCCGGAAGCCTGGGTAGGAGCGAAGGTCAGTACTCGTCAATATGTTTATCTTGCACTCTGGGGGCTATAAGGTAACAAACTTCGTTGAAGTAGACGCTCATGCGCTCGAGCTGGAGCTCAGAGGTGCCGTTGTAGCTGTTCGAGTTTAGCGGTCAACCACCAATGTGGCCAGATAAGGGGCATGACATACACTCCATTGCTGTCGAGGCCGTGCTCGCCAGAAATGTTTTGCCTACTCTATCGTCAACATCTGCCGTCCTCGCAAGTATATATTGCCGGGT…	TACGAGTCCTTCTGGCCCATACCAATCATGATACTGATTCACATGTTAGATCGCGGCGCGGAGGGCGGAAATTACCGCAGCGAGGGCGAGAAGCAGACATACCCATGGTGGCGAGGGCGCCCGACGATGGAGGCTACGTGGTGGTTAGCATCGACAGCACACGCCGATTGATGACCGCAAATCTGAGTACCCCCTGAAGAGGCGGGTTGCGGTCTGCGGATGGGGGGACTTACGGAAGACAGCTCTGGGCGCATCGTCACCGGCGAAACCGGCCTTGCACATA	TGGGGCAAGGATGCCTGGAAGAAGATTGTCGTCTGTGTTGTCAGCGACGGTCGTGCCAAGATCAACCCGCGAACAAGAGCACTGCTGGCCGGTATGGGTGTGTACCAGGAGGGTATCGCGAAGCAACAGGTCAACAGCAAGGATGTCACCGCCCACATTTACGAATACACGACCCAGGTCGGCATGACGATCAAGAACGACGTTGTCTCCTTGGTTCCTAAGCAGCAGCCCGTTCAGATGCTGTTCTGCTTGAAGGAGAAGAACCAGAAGAAGATCAACTCACACAGATGGTTCTTCCA	GCCGTCAACGACCCCTTCATTGAGACCAAGTACGCTGTGAGTATCACCCCACCTACCCCTCCAAACTCGCCATGACTTCGCATCCATCACCACCACCACCACCGCTGTCATCTACATCTCGCCACCCGCGTTTGGTAAATAAGAAGGCCGTCATGAATGGAGGCCAATTGAAACCATGGGTCGGGACGGCCGGACACATGCTATCACTCATATCAGCCCCATCTGTCGCATTTACTGACTCGCTCTTCACAGGCCTACATGCTCAAGTACGACTCCACCCA
C. brassicicola CBS 101059	JQ005172	JQ005606	JQ005520	JQ005346	JQ005259				C. fructicola CGMCC3.17371	TAGAGGAAGTAAAAGTCGTAACAAGGTCTCCGTTGGTGAACCAGCGGAGGGATCATTACTGAGTTTACGCTCTATAACCCTTTGTGAACATACCTATAACTGTTGCTTCGGCGGGTAGGGTCTCCGCGACCCTCCCGGCCTCCCGCCTCCGGGCGGGTCGGCGCCCGCCGGAGGATAACCAAACTCTGATTTAACGACGTTTCTTCTGAGTGGTACAAGCAAATAATCAAAACTTTTAACAACGGATCTCTTGGTTCTGGCATCGATGAAGAACGCAGCGAAATGCGATAAGTAATGTGAATTGCAGAATTCAGTGAATCATCGAATCTTTGAACGCACATTGCGCCCGCCAGCATTCTGGCGGGCATGCCTGTTCGAGCGTCATTTCAACCCTCAAGC…	CAGACTGGCCGAAGACGAAGTTGTCGGGGCGGAAGAGCTGGCCGAAAGGACCGGCACGGACGGCGTCCATGGTACCGGGCTCCAAATCGACGAGGACGGCACGGGGCACGTACTTGTTGCCGGAAGCCTGGGTAGGAGCGAAGGTCAGTACTCGTCAATATGTTTATCTTGCACTCTGGGGGCTATAAGGTAACAAACTTCGTTGAAGTAGACGCTCATGCGCTCGAGCTGGAGCTCAGAGGTGCCGTTGTAGCTGTTCGAGTTTAGCGGTCAACCACCAATGTGGCCAGATAAGGGGCATGACATACACTCCATTGCTGTCGAGGCCGTGCTCGCCAGAAATGTTTTGCCTACTCTATCGTCAACATCTGCCGTCCTCGCAAGTATATATTGCCGGGT…	TACGAGTCCTTCTGGCCCATACCAATCATGATACTGATTCACATGTTAGATCGCGGCGCGGAGGGCGGAAATTACCGCAGCGAGGGCGAGAAGCAGACATACCCATGGTGGCGAGGGCGCCCGACGATGGAGGCTACGTGGTGGTTAGCATCGACAGCACACGCCGATTGATGACCGCAAATCTGAGTACCCCCTGAAGAGGCGGGTTGCGGTCTGCGGTCTGCGGATGGGGGGGCTTACGGAAGACAGCTCTGGGCGCATCGTCACCGGCGAAACCGGCCTTGCACATA	TGGAAGAACCATCTGTGTGAGTTGATCTTCTTCTGGTTCTTCTCCTTCAAGCAGAACAGCATCTGAACGGGCTGCTGCTTAGGAACCAAGGAGACAACGTCGTTCTTGATCGTCATGCCGACCTGGGTCGTGTATTCGTAAATGTGGGCGGTGACATCCTTGCTGTTGACCTGTTGCTTCGCGATACCCTCCTGGTACACACCCATACCGGCCAGCAGTGCTCTTGTTCGCGGGTTGATCTTGGCACGACCGTCGCTGACAACACAGACGACAATCTTCTTCCAGGCATCCTTGCCCCA	TGGGTGGAGTCGTACTTGAGCATGTAGGCCTGTGAAGAGCGAGTCAGTAAATGCGACAGATGGGGCTGATATGAGTGATAGCATGTGTCCGGCCGTCCCGACCCATGGTTTCAATTGGCCTCCATTCATGACGGCCTTCTTATTTACCAAACGCGGGTGGCGAGATGTAGATGACAGCGGTGGTGGTGGTGGTGATGGATGCGAAGTCATGGCGAGTTTGGAGGGGTAGGTGGGGTGATACTCACAGCGTACTTGGTCTCAATGAAGGGGTCGTTGACGGC
C. brisbanense CBS 292. 67	JQ948291	JQ949942	JQ949612	JQ948952	JQ948621				C. fructicola Nara gc5	-	CGTAAGTCTTCCCAAGCCAAATCCAACCGCCTGATTGCGGGGCTAACCTCCTTGTACAGGGTAACCAGATTGGTGCTGCCTTCTGGTACGTGACGAGACCGCCGACGACCCGGCAATATATACTTGCGAGGACGGCAGATGTTGACGATAGAGTAGGCAAAACATTTCTGGCGAGCACGGCCTCGACAGCAATGGAGTGTATGTCATGCCCCTTATCTGGCCACATTGGTGGTTGACCGCTAAACTCGAACAGCTACAACGGCACCTCTGAGCTCCAGCTCGAGCGCATGAGCGTCTACTTCAACGAAGTTTGTTACCTTATAGCCCCCAGAGTGCAAGATAAACATATTGACGAGTACTGACCTTCGCTCCTACCCAGGCTTCCGGCAACAAGTACGT…	GGTTTCGCCGGTGACGATGCGCCCAGAGCTGTCTTCCGTAAGCCCCCCCATCCGCAGACCGCAGACCGCAACCCGCCTCTTCAGGGGGTACTCAGATTTGCGGTCATCAATCGGCGTGTGCTGTCGATGCTAACCACCACGTAGCCTCCATCGTCGGGCGCCCTCGCCACCCTGGGTATGTCTGCTTCTCGCCCTCGCTGCGGTAATTTCCGCCCTCCGCGCCGCGATCTAACATGTGAATCAGTATCATGATTGGTATGGGCCA	GATGCCTGGAAGAAGATTGTCGTCTGTGTTGTCAGCGACGGTCGTGCCAAGATCAACCCGCGAACAAGAGCACTGCTGGCCGGTATGGGTGTGTACCAGGAGGGTATCGCGAAGCAACAGGTCAACAGCAAGGATGTCACCGCCCACATTTACGAATACACGACCCAGGTCGGCATGACGATCAAGAACGACGTTGTCTCCTTGGTTCCTAAGCAGCAGCCCGTTCAGATGCTGTTCTGCTTGAAGGAGAAGAACCAGAAGAAGATCAACTCACACAGAT	AACGACCCCTTCATTGAGACCAAGTACGCTGTGAGTATCACCCCACCTACCCCTCCAAACTCGCCATGACTTCGCATCCATCACCACCACCACCACCGCTGTCATCTACATCTCGCCACCCGCGTTTGGTAAATAAGAAGGCCGTCATGAATGGAGGCCAATTGAAACCATGGGTCGGGACGGCCGGACACATGCTATCACTCATATCAGCCCCATCTGTCGCATTTACTGACTCGCTCTTCACAGGCCTACATGCTCAAGTACGACTCC
C. cereale CBS 129663	JQ005774	JQ005858	JQ005837	JQ005795	-				C. gloeosporioides 30206	-	CAGACTGGCCGAAGACGAAGTTGTCGGGGCGGAAGAGCTGGCCGAAAGGACCGGCACGGACGGCGTCCATGGTACCGGGCTCCAAATCGACGAGGACGGCACGGGGCACGTACTTGTTGCCGGAAGCCTGGGTAGGAGCGAAGGTCAGTACTCGTCAATATGTTTATCTTGCACTCTGGGGGCTATAAGGTAACAAACTTCGTTGAAGTAGACGCTCATGCGCTCGAGCTGGAGCTCAGAGGTGCCGTTGTAGCTGTTCGAGTTTAGCGGTCAACCACCAATGTGGCCAGATAAGGGGCATGACATACACTCCATTGCTGTCGAGGCCGTGCTCGCCAGAAATGTTTTGCCTACTCTATCGTCAACATCTGCCGTCCTCGCAAGTATATATTGCCGGGT…	TACGAGTCCTTCTGGCCCATACCAATCATGATACTGATTCACATGTTAGATCGCGGCGCGGAGGGCGGAAATTACCGCAGCGAGGGCGAGAAGCAGACATACCCATGGTGGCGAGGGCGCCCGACGATGGAGGCTACGTGGTGGTTAGCATCGACAGCACATGCCGATTGATGACCGCAAATCTGAGTACCCCCTGAAGAGGCGGGTTGCGGTCTGCGGATGGGGGGACTTACGGAAGACAGCTCTGGGCGCATCGTCACCGGCGAAACCGGCCTTGCACATA	TGGAAGAACCATCTGTGTGAGTTGATCTTCTTCTGGTTCTTCTCCTTCAAGCAGAACAGCATCTGAACGGGCTGCTGCTTAGGAACCAAGGAGACAACGTCGTTCTTGATCGTCATGCCGACCTGGGTCGTGTATTCGTAAATGTGGGCGGTGACATCCTTGCTGTTGACCTGTTGCTTCGCGATACCCTCCTGGTACACACCCATACCGGCCAGCAGTGCTCTTGTTCGCGGGTTGATCTTGGCACGACCGTCGCTGACAACACAGACGACAATCTTCTTCCAGGCATCCTTGCCCCA	GCCGTCAACGACCCCTTCATTGAGACCAAGTACGCTGTGAGTATCACCCCACCTACCCCTCCAAACTCGCCATGACTTCGCATCCATCACCACCACCACCACCGCTGTCATCTACATCTCGCCACCCGCGTTTGGTAAATAAGAAGGCCGTCATGAATGGAGGCCAATTGAAACCATGGGTCGGGACGGCCGGACACATGCTATCACTCATATCAGCCCCATCTGTCGCATTTACTGACTCGCTCTTCACAGGCCTACATGCTCAAGTACGACTCCACCC
C. chlorophyti IMI 103806	GU227894	GU228188	GU227992	GU228384	GU228286				C. gloeosporioides Cg01	-	CCATCACCACAATCACAACAACATTTGCGACGCGTTTATCCGGCTTGCCCCTGAGCATACCCCGCCGACAGTTTTACCCATGCTCACCAAACCCGCGACGCCCGTCAATCATCGACCTCCTACTCTGGAATGTTTTGCTGACTGCGACTTTTCTCTCTACAGGTTCACCTCCAGACCGGCCAGTGCGTAAGTCTTCCCGAGTCAAATCCAACCGCCTGATTGCGGGGCTAACCTCTTTGATGAACAGGGTAACCAGATTGGTGCTGCCTTCTGGTACGTGACGAGACTGCCGACGACCCGGCATATAACACTTGCGAGAAGTACAAATGTTGATGATGGAATAGGCAAAACATTTCTGGCGAGCACGGCCTCGACAGCAATGGAGTGTATGTCATGCTC…	TACGAGTCCTTCTGGCCCATACCAATCATGATACTGATTCACATGTTAGATCGCGGCGCGGATGGCGGAAATTACCGCAGCGATGGCGAGAAGAAGACATACCCATGGTGGCGAGGGCGACCGACGATGGAGGCTACGTGGTGGTTAGCATCGACAGCACACGCCGATTGATGACCGCAAATCTGATTACCCCCTGAAGAGGCGGATTGCGGTCTGCGGATAGGAAGGCTTACGGAAGACAGCTCTGGGCGCATCGTCACCGGCGAAACCGGCCTTGCACAT	TGGGGCAAAGATGCCTGGAAGAAGATCGTTGTCTGTGTCGTCAGCGATGGTCGTGCCAAGATCAACCCGAGAACAAGAGCACTGTTGGCCGGTATGGGTGTGTACCAGGAGGGTATTGCAAAGCAACAGGTCAACAACAAGGATGTCACCGCCCACATCTATGAATACACGTCCCAGGTTGGCATGACGATCAAGAACGACGTTGTCTCCTTGGTTCCTAAGCAGCAGCCGGTTCAAATGCTATTCTGCTTGAAGGAGAAAAACCAGAAGAAGATCAACTCACACAGATGGTTCTTCCA	GCCGTCAACGACCCCTTCATTGAGACCAAGTACGCTGTGAGTATCACCCCACCTACCCCTCCAAACTCGTCATGACTCTCATCCACCACCAACACCACCGCTGTCATCCACACCTCGCCGCCTGCATCTGGTAGACAAGAAGGTTATCTTGACTTGATGTGAATTGAAATCATGGGCCGGGACGGCGGGACACATGCTATCACTCACAGCAGACCCATCTGTCACATTTACTGACTCGCTCTTCACAGGCCTACATGCTCAAGTACGACTCCACCC
C. chrysanthemi CBS 126518	JQ948271	JQ949922	JQ949592	JQ948932	JQ948601				C. gloeosporioides Cg-14	AAAACTTTTAACAACGGATCTCTTGGTTCTGGCATCGATGAAGAACGCAGCGAAATGCGATAAGTAATGTGAATTGCAGAATTCAGTGAATCATCGAATCTTTGAACGCACATTGCGCCCGCCAGCATTCTGGCGGGCATGCCTGTTCGAGCGTCATTTCAACCCTCAAGCTCTGCTTGGTGTTGGGGCCCTACAGCCGATGTAGGCCCTCAAAGGTAGTGGCGGACCCTCCCGGAGCCTCCTTTGCGTAGTAACTTTACGTCTCGCACTGGGATCCGGAGGGACTCTTGCCGTAAAACCCCCCAATTTTCCAAAGGTTGACCTCGGATCAGGTAGGAATACCCGCTGAACTTAA	CGTAAGTCTTCCTAAGCCAAATCCAACCGCCTGATTGCGGGGCTAACCTCCTTGTACAGGGTAACCAGATTGGTGCTGCCTTCTGGTACGTGACGAGACCGCCGACGACCCGGCAATATCATACTTGCGAGGACGGCAGATGTTGACGATGGAATAGGCAAAACATTTCTGGCGAGCACGGCCTAGACAGCAATGGAGTGTATGTCATGCCCCTTATCTGTCCACATTGGTGGTTGACCGCTAAACTCGAACAGCTACAACGGCACCTCTGAGCTCCAGCTCGAGCGCATGAGCGTCTACTTCAACGAAGTTTGTTACCTTATAGCCCCAAGAGTGCAAGATAAACATATTGACGAGTACTGACCTTCGCTCCTACCCAGGCTTCCGGCAACAAGTACG…	TGGCCCATACCAATCATGATACTGATTCACATGTTAGATCGCGGCGCGGACGGCGGAAATTACCGCAGCGAGGGCGAGAAGCAGACATACCCATGGTGGCGAGGGCGACCGACGATGGAGGCTACGTGGTGGTCAGCATCGACAGCACACGCCGATTGATGACCGCAAATCTGAGTTCCCCCTGAAGAGGCGGATTGCGGTCTGCGGATGGGAGCACTTACGGAAGACAGCTCTGGGCGCATCGTCACCGGCGAAACC	-	AACGACCCCTTCATTGAGACCAAGTACGCTGTGAGTATCACCCCACCTACCCCTCCAAGCTCGACATGACTTCACATCCATCGCCACCACTACCGCTGTCATCCGCATTTCGCCGCCCGCGGTTAGTACACAAGAAGGCCATCATGAATTAATGCCAATTGAAATCATGGGTCGGGACGGCCGGACACATGCTATCACTCATGTCAGCCCCATCTGTCACATTTACTGACTCGCTCTTTACAGGCCTACATGCTCAAGTACGACTCC
C. chrysanthemi CBS 126519	JQ948272	JQ949923	JQ949593	JQ948933	JQ948602				C. gloeosporioides CgLH19	TAGAGGAAGTAAAAGTTATAATAAGGTCTCTATTAGTAAACTAATAGAGGGATTGTTACTAAATTTATGCTTTATAACCTTTTGTGAATATACTTATAATTATTACTTTAGTAGGTAAGGTTTTTATAACCTTTTTAGCCTCTTATCTCTAGGTAGGTTAATGCTTACTAGAGGATAACTAAACTCTAATTTAATAATATTTCTTCTAAGTAGTATAAGTAAATAATTAAAACTTTTAATAATAGATCTCTTAGTTTTAGTATTAATAAAGAATATAGTGAAATATAATAAGTAATATAAATTATAGAATTTAGTGAATTATTAAATCTTTAAATATATATTACGCCTACTAGTATTTTAGTAGGTATACCTATTTAAACGTTATTTTAACCCTTAAGC…	CAGACTGGCCGAAGACGAAGTTGTCGGGGCGGAAGAGCTGACCGAAAGGACCGGCACGGACGGCGTCCATGGTACCGGGCTCCAAATCGACGAGGACGGCACGGGGCACGTACTTGTTGCCGGAAGCCTGGGTAGGAGCGAAGGTCAGTACTCGTCAATATGTTTATCTTGCACTCTTGGGGCTATAAGGTAACAAACTTCGTTGAAGTAGACGCTCATGCGCTCGAGCTGGAGCTCAGAGGTGCCGTTGTAGCTGTTCGAGTTTAGCGGTCAACCACCAATGTGGACAGATAAGGGGCATGACATACACTCCATTGCTGTCTAGGCCGTGCTCGCCAGAAATGTTTTGCCTATTCCATCGTCAACATCTGCCGTCCTCGCAAGTATGATATTGCCGGG…	ATGTGCAAGGCCGGTTTCGCCGGTGACGATGCGCCCAGAGCTGTCTTCCGTAAGTGCTCCCATCCGCAGACCGCAATCCGCCTCTTCAGGGGGAACTCAGATTTGCGGTCATCAGTCGGCGTGTGCTGTCGATGCTGACCACCACGTAGCCTCCATCGTCGGTCGCCCTCGCCACCATGGGTATGTCTGCTTCTCGCCCTCGCTGCGGTAATTTCCGCCGTCCGCGCCGCGATCTAACATGTGAATCAGTATCATGATTGGTATGGGCCAGAAGGACTCGTA	TGGAAGAACCATCTGTGCGAGTTGATCTTCTTCTGGTTCTTCTCCTTCAAGCAGAACAGCATCTGAACGGGCTGCTGCTTAGGAACCAAGGAGACAACGTCGTTCTTGATGGTCATGCCGACCTGGGTCGTGTATTCGTAAATGTGGGCGGTGACATCCTTGCTGTTGACCTGTTGCTTCGCGATACCCTCCTGGTACACACCCATACCGGCCAGCAGTGCTCTTGTTCGCGGGTTGATCTTGGCACGACCGTCGCTGACGACACAGACGACAATCTTCTTCCAGGCATCCTTGCCCCA	TGGGTGGAGTCGTACTTGAGCATGTAGGCCTGTGAAGAGCGAGTCAGTAAATGTGACAGATGGGGCTGATATGAGTGATAGCATGTGTCCGGCCGTCCCGACCCATGATTTCAATTGGCATTAATTCATGATGGCCTTCTTGTGTACTAAACGCGGGCGGCGAAATGCGGATGACAGCGGCAGTGGTGGTGATGGATGTGAAGTCATGACGAGCTTGGAGGGGTAGGTGGGGTGATACTCACAGCGTACTTGGTCTCAATGAAGGGGTCGTTGACGGC
C. chrysanthemi IMI 364540	JQ948273	JQ949924	JQ949594	JQ948934	JQ948603				C. gloeosporioides COLG-95	TAGAGGAAGTAAAAGTCGTAACAAGGTCTCCGTTGGTGAACCAGCGGAGGGATCATTACTGAGTTTACGCTCTACAACCCTTTGTGAACATACCTACAACTGTTGCTTCGGCGGGTAGGGTCTCCGCGACCCTCCCGGCCTCCCGCCTCCGGGCGGGTCGGCGCCCGCCGGAGGATAACCAAACTCTGATTTAACGACGTTTCTTCTGAGTGGTACAAGCAAATAATCAAAACTTTTAACAACGGATCTCTTGGTTCTGGCATCGATGAAGAACGCAGCGAAATGCGATAAGTAATGTGAATTGCAGAATTCAGTGAATCATCGAATCTTTGAACGCACATTGCGCCCGCCAGCATTCTGGCGGGCATGCCTGTTCGAGCGTCATTTCAACCCTCAAGC…	CCATCACCACAAATCACAACAACGCCTTGCGACGCGTTTATCCGCCCTGCCCCTGAGCGTACCCCGCCGACATTTTTACCCGACCTCTTTGCTCAACAAACCCGCGACGCCTGTCAATCATCGACCTCCTAGTCTGGAATGTTTTGCTGACTGCTGCTTTTCTGTCTACAGGTTCACCTCCAGACCGGCCAGTGCGTAAGTCTTCCTAAGCCAAATCCAACCGCCTGATTGCGGGGCTAACCTCCTTGTACAGGGTAACCAGATTGGTGCTGCCTTCTGGTACGTGACGAGACCGCCGACGACCCGGCAATATCATACTTGCGAGGACGGCAGATGTTGACGATGGAATAGGCAAAACATTTCTGGCGAGCACGGCCTAGACAGCAATGGAGTGTATGT…	TACGAGTCCTTCTGGCCCATACCAATCATGATACTGATTCACATGTTAGATCGCGGCGCGGACGGCGGAAATTACCGCAGCGAGGGCGAGAAGCAGACATACCCATGGTGGCGAGGGCGACCGACGATGGAGGCTACGTGGTGGTCAGCATCGACAGCACACGCCGACTGATGACCGCAAATCTGAGTTCCCCCTGAAGAGGCGGATTGCGGTCTGCGGATGGGAGCACTTACGGAAGACAGCTCTGGGCGCATCGTCACCGGCGAAACCGGCCTTGCACATA	TGGGGCAAGGATGCCTGGAAGAAGATTGTCGTCTGTGTCGTCAGCGACGGTCGTGCCAAGATCAACCCGCGAACAAGAGCACTGCTGGCCGGTATGGGTGTGTACCAGGAGGGTATCGCGAAGCAACAGGTCAACAGCAAGGATGTCACCGCCCACATTTACGAATACACGACCCAGGTCGGCATGACCATCAAGAACGACGTTGTCTCCTTGGTTCCTAAGCAGCAGCCCGTTCAGATGCTGTTCTGCTTGAAGGAGAAGAACCAGAAGAAGATCAACTCGCACAGATGGTTCTTCCA	GGGTGGAGTCGTACTTGAGCATGTAGGCCTGTAAAGAGCGAGTCAGTAAATGTGACAGATGGGGCTGACATGAGTGATAGCATGTGTCCGGCCGTCCCGACCCATGATTTCAATTGGCATTAATTCATGATGGCCTTCTTGTGTACTAACCGCGGGCGGCGAAATGCGGATGACAGCGGTAGTGGTGGCGATGGATGTGAAGTCATGTCGAGCTTGGAGGGGTAGGTGGGGTGATACTCACAGCGTACTTGGTCTCAATGAAGGGGTCGTTGACGGC
C. circinans CBS 221. 81	GU227855	GU228149	GU227953	GU228345	GU228247				C. gloeosporioides ES026	AACTAGCAGAAGGATTATTACTAAGTTTACACTTTATAACTCTTTATAAATATATTTATAACTATTACTTTAGTAAGGAAGGTTTTTATAACCCTCTTAGCTTCTTACTTTTAAGTAGGTTAGCACTTACTAGAAGATAACTAAACTTTAATTTAATAATATTTCTCCTAAGTAGTATAAGTAAATAATTAAAACTTTTAATAATAGATCTCTTAGTTTTAACATTAATAAGGAATATAGTGAAATATAATAAGTAATATAAATTATACAATTTAATAAATTATTAAATCTTTAAATATATATTATATTTACTAATATTCTAATAAGTATACTAATTTAAATATTATTTTAACTTTTAAGTTTTATTTAATATTAAAGCTTTATAATTAATATACGTTT…	CAGACTGACCGAAGACGAAGTTGTCGGGGCGGAAGAGCTGGCCGAAAGGACCGGCACGGACGGCGTCCATGGTACCGGGCTCCAAATCGACGAGGACGGCGCGGGGCACGTACTTGTTACCGGAAGCCTGGGTAGGAGCGAAGGTCAGTACTCGTCAATATGTTGATCTTGCACTCTGGGGGCTATAAGGTAACAAACTTCGTTGAAGTAGACGCTCATGCGCTCGAGCTGGAGCTCAGAGGTGCCGTTGTAGCTGTTCGAATTTAGCGGTCAAACACCAATGTGGCCAGATAAGGAGCATGACATACACTCCATTGCTGTCGAGGCCGTGCTCGCCAGAAATGTTTTGCCTATTCCATCATCAACATTTGTACTTCTCGCAAGTGTTATATGCCGGGT…	TACGAGTCCTTCTGGCCCATACCAATCATGATACTGATTCACATGTTAGATCGCGGCGCGGATGGCGGAAATTACCGCAGCGATGGCGAGAAGAAGACATACCCATGGTGGCGAGGGCGACCGACGATGGAGGCTACGTGGTGGTTAGCATCGACAGCACACGCCGATTGATGACCGCAAATCTGATTACCCCCTGAAGAGGCGGATTGCGGTCTGCGGATAGGAAGGCTTACGGAAGACAGCTCTGGGCGCATCGTCACCGGCGAAACCGGCCTTGCACATA	TGGGGCAAAGATGCCTGGAAAAAGATCGTTGTCTGTGTCGTCAGCGATGGTCGTGCCAAGATCAACCCGAGAACAAGAGCACTGTTGGCCGGTATGGGTGTGTACCAGGAGGGTATTGCAAAGCAACAGGTCAACAACAAGGATGTCACCGCCCACATCTATGAATACACGTCCCAGGTCGGCATGACGATCAAGAACGACGTTGTCTCCTTGGTTCCTAAGCAGCAGCCGGTTCAAATGCTATTCTGCTTGAAGGAGAAAAACCAGAAGAAGATCAACTCACACAGATGGTTCTTCCA	GGGTGGAGTCGTACTTGAGCATGTAGGCCTGTGAAGAGCGAGTCAGTAAATGTGACAGATGGGTCTGCTGTGAGTGATAGCATGTGTCCCGCCGTCCCGGCCCATGATTTCAATTCACATCAAGTCAAGATAACCTTCTTGTCTACCAGATGCAGGCGGCGAGGTGTGGATGACAGCGGTGGTGTTGGTGGTGGATGAGAGTCATGACGAGTTTGGAGGGGTAGGTGGGGTGATACTCACAGCGTACTTGGTCTCAATGAAGGGGTCGTTGACGGC
C. clidemiae ICMP 18658	JX010265	JX010438	JX009537	JX009877	JX009989				C. gloeosporioides Lc1	TAGAAGAAGTAAAAGTCGTAATAAAGTCTCTATTAGTAAACTAGTAGAGAGATTATTACTAAGTTTACACTTTACAACCCTTTATAAATATACCTATAACTATTGCTTCAGCAGGTAAGGTCTCTACAACCCTCCCAGCCTCCCACCTCCAGGCAGGTCAGCACCCACCAGAGGATAACTAAACTCTAATTTAACAACATTTCTTCTAAATAATATAAGCAAATAATTAAAACTTTTAATAATAGATCTCTTAGTTCTAGCATCAATAAAGAACGCAGCAAAATATAATAAGTAATATAAATTACAGAATTTAGTAAATCATCAAATCTTTAAACGCATATTATGCCTGCTAGCATTCTAGCAGGCATACCTATTCAAGCGTTATTTTAACCTTCAAAC…	CAGACTGGCCGAAGACGAAGTTGTCGGGGCGGAAGAGCTGGCCGAAAGGACCGGCACGGACGGCGTCCATGGTACCGGGCTCCAAATCGACGAGGACGGCACGGGGCACGTACTTGTTGCCGGAAGCCTGGGTAGGAGCGAAGGTCAGTACTCGTCAATATGTTTATCTTGCACTCTTGGGGCTATAAGGTAACAAACTTCGTTGAAGTAGACGCTCATGCGCTCGAGCTGGAGCTCAGAGGTGCCGTTGTAGCTGTTCGAGTTTAGCGGTCAACCACCAATGTGGACAGATAAGGGGCATGACATACACTCCATTGCTGTCTAGGCCGTGCTCGCCAGAAATGTTTTGCCTATTCCATCGTCAACATCTGCCGTCCTCGCAAGTATGATATTGCCGGG…	ATGTGCAAGGCCGGTTTCGCCGGTGACGATGCGCCCAGAGCTGTCTTCCGTAAGTGCTCCCATCCGCAGACCGCAATCCGCCTCTTCAGGGGGAACTCAGATTTGCGGTCATCAATCGGCGTGTGCTGTCGATGCTGACCACCACGTAGCCTCCATCGTCGGTCGCCCTCGCCACCATGGGTATGTCTGCTTCTCGCCCTCGCTGCGGTAATTTCCGCCGTCCGCGCCGCGATCTAACATGTGAATCAGTATCATGATTGGTATGGGCCAGAAGGACTCGTA	TGGAAGAACCATCTGTGCGAGTTGATCTTCTTCTGGTTCTTCTCCTTCAAGCAGAACAGCATCTGAACGGGCTGCTGCTTAGGAACCAAGGAGACAACGTCGTTCTTGATGGTCATGCCGACCTGGGTCGTGTATTCGTAAATGTGGGCGGTGACATCCTTGCTGTTGACCTGTTGCTTCGCGATACCCTCCTGGTATACACCCATACCGGCCAGCAGTGCTCTTGTTCGCGGGTTGATCTTGGCACGACCGTCGCTGACGACACAGACGACAATCTTCTTCCAGGCATCCTTGCCCCA	GCCGTCAACGACCCCTTCATTGAGACCAAGTACGCTGTGAGTATCACCCCACCTACCCCTCCAAGCTCGACATGACTTCACATCCATCACCACCACTACCGCTGTCATCCGCTTTCGCCGCCCGCGTTTAGTACACAAGAAGGCCATCATGAATTAATGCCAATTGAAATCATGGGTCGGGACGGCCGCACACATGCTATCACTCATATCAGCACCATCTGTCACATTTACTGACTCGCTCTTCACAGGCCTACATGCTCAAGTACGACTCCACCCA
C. cliviae CBS 125375	JX519223	JX519249	JX519240	JX519232	-				C. gloeosporioides SMCG1C	TAGAGGAAGTAAAAGTTATAATAAGGTCTCTATTAGTAAACTAGTAGAGAAATTATTACTAAGTTTACGCTCTATAACCCTTTATGAATATACCTATAACTATTACTTTAGTAGGTAGGATCTCTATAACCCTCCTAGCCTCCTACCTCTAGGTAAGTTAGCACCCACTAGAGGATAACTAAACTCTAATTTAATAATATTTCTTCTAAGTAGTATAAGCAAATAATTAAAACTTTTAATAACAGATCTCTTAGTTTTAGTATTAATAAAGAACGTAGCAAAATGCAATAAGTAATATAAATTATAGAATTTAGTGAATTATTAAATCTTTAAACGTATATTATGCCTGCTAGCATTCTAGCAGGTATACCTATTTAAGCGTTATTTTAACCCTTAAGC…	CAGACTGGCCGAAGACGAAGTTGTCGGGGCGGAAGAGCTGGCCGAAAGGACCGGCACGGACGGCGTCCATGGTACCGGGCTCCAAATCGACGAGGACGGCACGGGGCACGTACTTGTTGCCGGAAGCCTGGGTAGGAGCGAAGGTCAGTACTCGTCAATATGTTTATCTTGCACTCTTGGGGCTATAAGGTAACAAACTTCGTTGAAGTAGACGCTCATGCGCTCGAGCTGGAGCTCAGAGGTGCCGTTGTAGCTGTTCGAGTTTAGCGGTCAACCACCAATGTGGACAGATAAGGGGCATGACATACACTCCATTGCTGTCTAGGCCGTGCTCGCCAGAAATGTTTTGCCTATTCCATCGTCAACATCTGCCGTCCTCGCAAGTATGATATTGCCGGG…	TACGAGTCCTTCTGGCCCATACCAATCATGATACTGATTCACATGTTAGATCGCGGCGCGGACGGCGGAAATTACCGCAGCGAGGGCGAGAAGCAGACATACCCATGGTGGCGAGGGCGACCGACGATGGAGGCTACGTGGTGGTCAGCATCGACAGCACACGCCGATTGATGACCGCAAATCTGAGTTCCCCCTGAAGAGGCGGATTGCGGTCTGCGGATGGGAGCACTTACGGAAGACAGCTCTGGGCGCATCGTCACCGGCGAAACCGGCCTTGCACATA	GAAAAGCCATCTGTGGGAGTTGATCTTCTTGGTATTCTTCTGCTTCAGACAGAAAATGAACTGAACAGGTGGGAGGGTTGACGGGCCATCGTCAACCGGGCGGATGAGCTGTTGGTTGGGGGTGACGGACAGTTGAGTGGTGTACTCGAAGATGTGGGCCACCGTCTCCTTGCCGTCGACATCCTTCTTCACGACACCATCCTGGTAGACACCAATGGTGGCCAGAACGTCCAGCACGTTCTTGTCAGTCTTGTCGAGACCGTCGAAAACGAGGGCGACGACGATTTTCTGCCAGGC	GCCGTCAACGACCCCTTCATTGAGACCAAGTACGCTGTGAGTATCACCCCACCTACCCCTCCAAGCTCGTCATGACTTCACTTCCATCACCACCACTACCGCTGTCATCCGCATTTCGCCGCCCGCGTTTAGTACACAACAAGGCCATCATGAATTAATGCCAATTGAAATCATGGGTCGGGACGGCCGGACACATGCTATCACTCATATCAGCCCCATCTGTCACATTTACTGACTCGCTCTTCTCAGGCCTACATGCTCAAGTACGACTCCACCC
C. coccodes CBS 369. 75	HM171679	-	JQ005838	JQ005796	-				C. gloeosporioides TYU	TCCTCCGCTTATTGATATGCTTAAGTTCAGCGGGTATTCCTACCTGATCCGAGGTCAACCTTAGTAAAATTGGGGGTTTTACGGCTAGAGTCCCTCCGAATCCCAATGCGAGACGAAATGTTACTACGCAAAGGAGGCTCCGAGAGGGTCCGCCACTACCTTTAAGGGCCTACGTCAACCGTAGAGCCCCAACACCAAGCAGAGCTTGAGGGTTGAAATGACGCTCGAACAGGCATGCCCGCCAGAATGCTGGCGGGCGCAATGTGCGTTCAAAGATTCGATGATTCACTGAATTCTGCAATTCACATTACTTATCGCATTTCGCTGCGTTCTTCATCGATGCCAGAACCAAGAGATCCGTTGTTAAAAGTTTTGATTATTTGCTTGTGTCACTCAGAA…	GACTGGCCGAAAACGAAGTTGTCGGGGCGGAAGAGCTGTCCGAAGGGACCGGCGCGGACGGCGTCCATGGTACCGGGCTCCAAATCGACGAGGACGGCACGGGGTACGTACTTGTTGCCGGAGGCCTGCGAAGGAGCGAAGGTCAGTATTCGTCAATATGCTTGTCATAAAACGCGTGGGACTGTAGGATAACAAACTTCGTTGAAGTAGACGCTCATGCGCTCAAGCTGGAGCTCCGAGGTTCCATTGTAACTGTTTGATGAATTTAGCGGTCAACTCCGACGTGGCCAGAGTAGGAATTGATTACATACACACCGTTGCTGTCGAGGCCATGCTCGCCAGAGATGTTCTGCCTGTTCGATTGTTAATCTTCATGACTCTTTGGAGGTTGATATAACC…	TACGAGTCCTTCTGGCCCATACCAATCATGATACTTTTTTCACATGTTAGCTCGCGCGCGCGGATAAGGGGGGAAATTGCCGCAGCGAAAACGAGGAGTAAACATACCCATGGTGGCGAGGGCGACCGACAATGGAGGCTGCGAGATGGTTAGCATTCATCAGTTCTGGGGATGGATAACCGGAAATCTCGATAGCCCCTGACGGGCAAGATTGCGGTCTGTGTGTGGGCGGTAGAACTTACGGAAGACAGCTCTGGGCGCATCGTCACCGGCGAAACCGGCCTTGCACATA	TGGGGCAAGGATGCCTGGAAGAAGATTGTCGTGTGCGTGGTTAGCGATGGTCGTGCCAAGATTAACCCGAGAACAAGAGCTCTGCTGGCTGGTATGGGTGTCTACCAGGAGGGTATTGCCAAGCAGCAGGTCAACAACAAGGATGTCACTGCTCACATCTACGAGTACACCACCCAGGTCGGTATGTCGATCAGAATGACGTCGTCACCTTGATCCCCAAGCAACAGCCCGTCCAAGTTCTGTTCTGCTTGAAGGAGAAGAACCAGAAGAAGATCAACTCCCACAGATGGTTCTTCCA	GCCGTCAACGACCCCTTCATTGAGACCAAGTACGCTGTATGTATCACCCCACTCTACCCCTCAAAACCTCAGCATGATATCATGCCTTCCAAACACGCCAGCCTTCGACTCTCGTTGGAAAAACAAAACGAGAGTTCGACGTGAGGCAGAAAGTCAATCATTATAAGCTTTTGTTTAAAAGCAATTGATGGCACTGCCCAATTGGCGGAAGTGGCCAGGCAAACTACATCAAGCTCAATGGTTTACTGACTCGCCCTCCGCAGGCCTACATGCTCAAGTACGACTCTACCC
C. colombiense CBS 129818	JQ005174	JQ005608	JQ005522	JQ005348	JQ005261				C. godetiae C184	-	GTTGTCGGGGCGGAAAAGCTGGCCAAAGGGACCAGCACGGACGGCGTCCATGGTACCGGGCTCCAAGTCGACGAGGACGGCGCGGGGAACGTACTTGTTGCCGGAGGCCTGGTTGGGTGAGAAGGTCAGCTTTCGTCAATAGGATTGCCTGCACACTGGAGGACTAGGATAACAAACTTCGTTGAAGTAGACGCTCATGCGCTCGAGCTGGAGCTCGGAAGTGCCATTGTACCTGTGGTATGATTAGCTGCTGGGTCCACGAGGTAGCTGCACTGGAGGACAAGAGACATACACGCCATTGCTGTCGAGACCGTGCTCGCCAGAGATGTTTTGCCTGTGTCGAGGTCAGTATGAGATCGTGTCAAATGTCGAAATCGCCGCGTCGATGGCGGTTGGCTA…	-	TGGGGCAAGGATGCCTGGAAGAAGATTGTTGTCTGTGTCGTCAGCGACGGTCGTGGCAAGATCAACCCAAGAACGCGAGCGCTGCTGGCCGGTATGGGTGTCTACCAGGAGGGTATCGCGAAGCAACAGGTCAACGGCAAGGATGTCACGGCCCACATTTACGAGTACACCTCCCAAGTCGGCATGACGATCAAGAACGATGTCGTCACCCTGGTTCCCAAGCAGCAGCCCGTTCAGATGCTTTTCTGCTTGAAGGAGAAGAACTCGAAGAAGATCAACTCCCACAGATGGTTCTTCCA	GGGTGGAGTCGTACTTGAGCATGTAGGCCTGTGATGATTGTCTGTCAGCAAATTTTGTCTTGGATGTTTCTACATGATCTCGTCACGTCTTGCCATTGCAACGAGCCAAATCGAAACCTTGGGGGGAAAGAGTCGAGAGTGCTAGCAGCTCTGGCTCTTTCCCATGGTTACCGATTAGGGTGGTGTTATCGTGACAGACGTGATATCATCATGGAGGGGTAAAGTGGGGTGATACTCACAGCGTACTTGGTCTCAATGAAAGGGTCGTTGACAGC
C. constrictum CBS 128504	JQ005238	JQ005672	JQ005586	JQ005412	JQ005325				C. graminicola M1.001	TATTGATATGCTTAAGTTCAGCGGGTATTCCTACCTGATCCGAGGTCAACCAGTTAAAAAGTTGGGGGTTTTACGGCAAGAGTCCCTCCGGATCCCCGATGCGAGACGTTAGTTACTACGCAAAGGAGGCTCCGGGAGGGTCCGCCACTACCTTTAAGGGCCTACGACGTACGCCGTAGGGCCCCAACACCAAGCGGAGCTTGAGGGTTGAAATGACGCTCGAACAGGCATGCCCGCCAGAATGCTGGCGGGCGCAATGTGCGTTCAAAGATTCGATGATTCACTGAATTCTGCAATTCACATTACTTATCGCATTTCGCTGCGTTCTTCATCGATGCCAGAACCAAGAGATCCGTTGTTAAAAGTTTTAATTATTTGCTTGTGCCACTCAGAAGAGAC…	GCGACGAATCGTCGGCCTTGCCCCTGAACGTACCCCGCCGACATTTCCACCCAACACTGGTCCTCACCGAAGACGACCACGATTGCCATCACCGACAGTATGCACCTTGGGGATATATCGCTGACCATTGATTGTTATACTCGATAGGTTCACCTCCAGACCGGCCAGTGCGTAAGTCTTCTCTGATCCCAACCAACAATCCAAGGTGCGGGGCTAACTTCTTTGAATAGGGTAACCAGATTGGTGCTGCCTTTTGGTGCGTAGCCAGACCGACATCATCGACTTCGGCGAGATTGGCCTCGAAAAGACATTGGATATTAATACGGGCACAGGCAAAACATCTCTGGCGAGCACGGCCTCGACAGCAATGGCGTGTATGTTGCCAACCTCCAGATCTGG…	ATGTGCAAGGCCGGTTTCGCCGGTGACGATGCGCCCAGAGCTGTCTTCCGTAAGTCCCCCCTCATCCACAGACCGCAACCTTGCCCCGTCAGGGGCATGAAGATTCGGTCACAAATTGTCTGATCTGAAGATTCTAACTGTCTCGTAGCCTCCATTGTCGGTCGCCCCCGTCACCATGGGTAGGTTTTGATTCTTGCTGCGGCAATTCCCCCTCGCACTCGCCGCTTCAATCTAACATGTGAATAGTATTATGATCGGTATGGGCCAGAAGGACTCCTA	TGGAAGAACCACCTGTGAGAGTTGATCTTCTTCTGGTTCTTTTCCTTCAAGCAGAACAACATCTGGACGGGCTGCTGCTTGGGGACCAACGTAACAACGTCGTTCTTGATCATCATTCCGACCTGGGACGTGTACTCGTAAATGTGGGCCGTGACATCTTTGCCGTTGACTTGCTGCTTGGCAATGCCCTCCTGATAGACGCCCATACCGGCCAGCAGAGCTCTGGTTCTCGGGTTGATCTTGGCACGACCGTCACTGACAACGCAGACGACAATCTTCTTCCATGCGTCCTTGCCCCA	TGGGTGGAGTCGTACTTGAGCATGTAGGCCTGAAAGACGAGTCAGTATGGGGCACTTGGCTATTGTTTGGTGGTCATGGAAGGGTTGGCGTGCCACTCGAACCACTCGAACTCAAGCCATAAGAGTCCGAGAGGGTGAATTGACAACAGGTTTCCTTGTTCCGAGTTCACCAATGGTGCGAGGGAAGCAAAGAAGCTGTGTCGTGACGGACGTGATATGATGACGATGTTGGATGAGTGAAGGCGGGGGTGGTACTCACAGCGTACTTGGTCTCAATGAAAGGGTCGTTGACGGC
C. cordylinicola ICMP 18579	JX010226	JX010440	-	JX009864	JX009975				C. graminicola M5.001	TAGAGGAAGTAAAAGTCGTAACAAGGTCTCCGTTGGTGAACCAGCGGAGGGATCATTACTGAGTTACCGCTCTATAACCCTTTGTGAACATACCTAACCGTTGCTTCGGCGGGTTAGGGGGTCCCCTCTCCGGGGGACGCCCTCCCGGCCGGGCCCCACTGCGGGGCTCGGCGCCCGCCGGAGGATAACCAAACTCTGATTTAACGACGTCTCTTCTGAGTGGCACAAGCAAATAATTAAAACTTTTAACAACGGATCTCTTGGTTCTGGCATCGATGAAGAACGCAGCGAAATGCGATAAGTAATGTGAATTGCAGAATTCAGTGAATCATCGAATCTTTGAACGCACATTGCGCCCGCCAGCATTCTGGCGGGCATGCCTGTTCGAGCGTCATTTCA…	GACTGGCCAAAGACGAAGTTGTCGGGGCGGAAAAGCTGGCCGAAGGGGCCGGCGCGAACAGCATCCATGGTACCGGGCTCCAAGTCGACGAGGACGGCGCGAGGGACATACTTGTTGCCGGAAGCCTGGGTACGTGACAAGGTCAGTATTCATCAATAGGTTTGTCTGCTTCCTGGGGGGGGCTAGGATAACAAACTTCGTTGAAGTAGACGCTCATGCGCTCGAGCTGGAGCTCAGAGGTGCCATTGTAACTGTTGAGAAATTAGCGGTGAACTCGAGGAAGTGGCCAGATCTGGAGGTTGGCAACATACACGCCATTGCTGTCGAGGCCGTGCTCGCCAGAGATGTTTTGCCTGTGCCCGTATTAATATCCAATGTCTTTTCGAGGCCAATCTCGCC…	ATGTGCAAGGCCGGTTTCGCCGGTGACGATGCGCCCAGAGCTGTCTTCCGTAAGTCCCCCCTCATCCACAGACCGCAACCTTGCCCCGTCAGGGGCATGAAGATTCGGTCACAAATTGTCTGATCTGAAGATTCTAACTGTCTCGTAGCCTCCATTGTCGGTCGCCCCCGTCACCATGGGTAGGTTTTGATTCTTGCTGCGGCAATTCCCCCTCGCACTCGCCGCTTCAATCTAACATGTGAATAGTATTATGATCGGTATGGGCCAGAAGGACTCCTA	TGGAAGAACCACCTGTGAGAGTTGATCTTCTTCTGGTTCTTTTCCTTCAAGCAGAACAACATCTGGACGGGCTGCTGCTTGGGGACCAACGTAACAACGTCGTTCTTGATCATCATTCCGACCTGGGACGTGTACTCGTAAATGTGGGCCGTGACATCTTTGCCGTTGACTTGCTGCTTGGCAATGCCCTCCTGATAGACGCCCATACCGGCCAGCAGAGCTCTGGTTCTCGGGTTGATCTTGGCACGACCGTCACTGACAACGCAGACGACAATCTTCTTCCATGCGTCCTTGCCCCA	TGGGTGGAGTCGTACTTGAGCATGTAGGCCTGAAAGACGAGTCAGTATGGGGCACTTGGCTATTGTTTGGTGGTCATGGAAGGGATGGCGTGCCACTCGAACCACTCGAACTCAAGCCATAAGAGTTCGAGAGGGCGAATTGACAACAGGTTTCCTTGTTCCGAGTTCACCAATGGTGCGAGGGAAGCAAGAAGCTGTGTCGTGACGGACGTGATATGATGATGATGTTGGATGAGTGAAGGCGGGGGTGGTACTCACAGCGTACTTGGTCTCAATGAAAGGGTCGTTGACGGC
C. cosmi CBS 853. 73	JQ948274	JQ949925	JQ949595	JQ948935	JQ948604				C. higginsianum MAFF 305635 RFP	TAGAGGAAGTAAAAGTCGTAACAAGGTCTCCGTTGGTGAACCAGCGGAGGGATCATTACTGAGTTACCGCTCTACAACCCTTTGTGAACATACCTCAACTGTTGCTTCGGCGGGCAGGAGGACAACCCCCCTCGGGGGGCGGTCCCCCTCCCGGCCGCGCCCTCACGGGCGTGGCGCCCGCCGGAGGATACCAAACTCTATTTTAACGACGTTTCTTCTGAGTGGCACAAGCAAATAATTAAAACTTTTAACAACGGATCTCTTGGTTCTGGCATCGATGAAGAACGCAGCGAAATGCGATAAGTAATGTGAATTGCAGAATTCAGTGAATCATCGAATCTTTGAACGCACATTGCGCCCGCCAGCATTCTGGCGGGCATGCCTGTTCGAGCGTCATTT…	CAGACTGGCCGAAGACGAAGTTGTCGGGGCGGAAGAGCTGGCCGAAGGGGCCAGCGCGGACAGCGTCCATGGTACCGGGCTCCAAGTCGACGAGGACGGCGCGGGGGACATACTTGTTGCCGGAAGCCTGGTTAAGTGAGAAGGTCAGTATTCGTCAATAGGTTTATCTGCACACTGGGGGACTAGGATGACAAACTTCGTTGAAGTAGACGCTCATGCGCTCGAGCTGGAGCTCAGAGGTGCCGTTGTACCTGTTGGGGGGGATTAGCGGTGAATTCGCGGTCAGGGCCTGATCAGGAGGTCGACAACATACACGCCATTGCTGTCAAGGCCGTGTTCGCCAGAGATGTTTTGCCTACGCCACAGTCAATGAGTTGTTTCCTTTCGAGATCGATATCG…	TAGGAGTCCTTCTGGCCCATACCGATCATGATACTATTCATGTGTTAGGTCGAGGCAGCGGCGGGCAGGGGAAATGCCGCAGCGAGGATTGGAACCTACCCATGGTGACGGGGGCGACCGACAATGGAGGCTGAGAGCTGGTTAGAATCGACAATACCGATTGTCTTTGACCGAATCTCGATGCCCCTGAAGGGGGTGAAGATTGCGGTCTGCGGGTGCGGGTGAGGGGGGCTTACGGAAGACAGCTCTGGGCGCATCGTCACCGGCGAAACCGGCCTTGCACAT	TGGAAGAACCATCTGTGGGAGTTGATCTTTTTCTGGTTCTTTTCCTTCAAGCAGAACAGCATCTGAACAGGCTGCTGCTTAGGGACCAAGGTGACCACGTCGTTCTTGATTGACATTCCGACCTGCGAGGTGTACTCGTAGATGTGGGCCGTGACATCCTTGTTGTTGACTTGCTGCTTCGCGATGCCCTCCTGATACACACCCATACCTGCCAGCAGAGCTCTGGTTCTAGGGTTAATCTTGGCACGACCGTCGCTGACGACGCAGACGACAATCTTCTTCCACGCATCCTTGCCCCA	GCTGTCAACGACCCCTTCATTGAGACCAAGTACGCTGTGAGTACCACCCGCATTACCCTTCCAACACCATGAAATCACGCTTGCCGCTCACTCGCGGCAACATGTGTTCAAGGATTATGGACAAATCCCATTCGAATTGCTCATGGCTGACGCATCATCCCCCCACAGGCCTACATGCTCAAGTACGACTCTACCCA
C. costaricense CBS 330. 75	JQ948180	JQ949831	JQ949501	JQ948841	JQ948510				C. incanum MAFF 238704	TAGAGGAAGTAAAAGTCGTAACAAGGTCTCCGTTGGTGAACCAGCGGAGGGATCATTACTGAGTTACCGCTCTATAACCCTTTGTGAACATACCTAACTGTTGCTTCGGCGGGCAGGGGGTCCCCTCGGGGACGCCCTCCCGGCCACGCCCTTCACGGGGCGAGGCGCCCGCCGGAGGATACCAAACTCTATTTTAACGACGTTTCTTCTGAGTGGCACAAGCAAATAATTAAAACTTTTAACAACGGATCTCTTGGTTCTGGCATCGATGAAGAACGCAGCGAAATGCGATAAGTAATGTGAATTGCAGAATTCAGTGAATCATCGAATCTTTGAACGCACATTGCGCCCGCCAGCATTCTGGCGGGCATGCCTGTTCGAGCGTCATTTCAACCCTCA…	GACTGGCCGAAGACGAAGTTGTCGGGGCGGAAAAGCTGACCGAAGGGGCCGGCACGGACAGCGTCCATGGTACCGGGCTCCAAGTCGACGAGGACGGCGCGGGGAACATACTTGTTGCCGGAAGCCTGTGTGGGTGAGAAGGTCAGTATTCGTCAATAGGTTTGTCTACACCCTGGGGGACTAGGATAACAAACTTCGTTGAAGTAGACGCTCATGCGCTCGAGCTGGAGCTCAGAGGTGCCGTTGTACCTATTGGGAAATTAGCGGTGAACTCGCGTAAGTGGCCAGATCAGGAGGTCGACAACATACACGCCATTGCTGTCGAGGCCGTGCTCGCCAGAGATGTTTTGCCTATGCCATCGTTAATATTCGATTCTTTTTCGAGATCGGTCTCGCCGA…	TAGGAGTCCTTCTGGCCCATACCGATCATGATACTGTTCACATGTTAGGTCGAGGCGGCGCGGGCGAGGGAAATTGCCACAGCAAGAATCAAAACCTACCCATGGTGACGGGGGCGACCGACAATGGAGGCTGCGAGGTGGTTAGGATCGACAATCCCGACAATCTGTAACAGAATCTCGATGCCCCTGACGGGGGAAGACTGCGGTCTGCGGATGAGGAGACTTACGGAAGACAGCTCTGGGCGCATCGTCACCGGCGAAACCGGCCTTGCACATA	TGGGGCAAGGATGCGTGGAAGAAGATTGTTGTCTGCGTTGTCAGCGACGGTCGTGCCAAGATCAACCCGAGAACCAGAGCTCTGCTAGCCGGTATGGGTGTGTACCAGGAGGGCATTGCGAAGCAGCAGGTCAACGGCAAAGATGTCACGGCCCACATTTACGAATACACGTCCCAGGTCGGAATGACGATCAAGAACGACGTTGTCACGTTGGTCCCTAAGCAGCAGCCCGTCCAGATGTTGTTCTGCTTGAAGGAAAAGAACCAGAAGAAGATCAACTCCCACAGATGGTTCTTCCA	TGGGTGGAGTCGTACTTGAGCATGTAGGCCTGGGGGACGGCACGTCAGTAACGGGAACTCAGCCAACGTTTGGTGCTCATGACAATCACGTCGTGCGATTCAAACACTCGACCACAGCTCAGCGGACCCAAGGGCTGACTGACAAACGGCTTTCCTTCTCCCAAGCGCACTGGCGGTGCGAGGGCAGCAGGAAGGCCGGATCGTGGCGGGCGTGATATCATGATGATGTTGGAGGGGTAAGGTGGGGTGGTACTCACAGCGTACTTGGTCTCAATGAAAGGGTCGTTGACGGC
C. curcumae IMI 288937	GU227893	GU228187	GU227991	GU228383	GU228285				C. incanum MAFF 238712	TATTGATATGCTTAAGTTCAGCGGGTATTCCTACCTGATCCGAGGTCAACCATTAGAAAATTTGGGGGTTTTACGGCAAGAGTCCCTCCGAATCCCAATGCGAGACGTTAGTTACTACGCAAAGGAGGCTCCGAGAGGGTCCGCCACTACCTTTAAGGGCCTACGTCAACCGTAGGGCCCCAACACCAAGCAGAGCTTGAGGGTTGAAATGACGCTCGAACAGGCATGCCCGCCAGAATGCTGGCGGGCGCAATGTGCGTTCAAAGATTCGATGATTCACTGAATTCTGCAATTCACATTACTTATCGCATTTCGCTGCGTTCTTCATCGATGCCAGAACCAAGAGATCCGTTGTTAAAAGTTTTAATTATTTGCTTGTGCCACTCAGAAGAAACGTCG…	CAACAAACCTGCGACGCGTCCGACGCCGAATAATCGGGCTTGCCCCTGAGCGTACCCCGCCGACATTTCCACACAATACTGGTCCTCACCGAACACGACCACGATGCCATCACCGACTACACCTTCCTCGGGAATATTTTGCTGACAATTGATTGTTTTTTCTCGATAGGTTCACCTCCAGACCGGCCAGTGCGTAAGTCTTTCCTGATCCCAACCCAACGAACCCGAGTGCGGGGCTAACTTCTTTGAACAGGGTAACCAGATTGGTGCTGCCTTTTGGTGTGTAGCCAGATCGACGCCAACGACTCGGCGAGACCGATCTCGAAAAAGAATCGAATATTAACGATGGCATAGGCAAAACATCTCTGGCGAGCACGGCCTCGACAGCAATGGCGTGTA…	TAGGAGTCCTTCTGGCCCATACCGATCATGATACTGTTCACATGTTAGGTCGAGGCGGCGCGGGCGAGGGAAATTGCCACAGCAAGAATCAAAACCTACCCATGGTGACGGGGGCGACCGACAATGGAGGCTGCGAGGTGGTTAGGATCGACAATCCCGACAATCTGTAACAGAATCTCGATGCCCCTGACGGGGGAAGACTGCGGTCTGCGGATGAGGAGACTTACGGAAGACAGCTCTGGGCGCATCGTCACCGGCGAAACCGGCCTTGCACAT	TGGAAGAACCATCTGTGGGAGTTGATCTTCTTCTGGTTCTTTTCCTTCAAGCAGAACAACATCTGGACGGGCTGCTGCTTAGGGACCAACGTGACAACGTCGTTCTTGATCGTCATTCCGACCTGGGACGTGTATTCGTAAATGTGGGCCGTGACATCTTTGCCGTTGACCTGCTGCTTCGCAATGCCCTCCTGGTACACACCCATACCGGCTAGCAGAGCTCTGGTTCTCGGGTTGATCTTGGCACGACCGTCGCTGACAACGCAGACAACAATCTTCTTCCACGCATCCTTGCCCCA	TGGGTGGAGTCGTACTTGAGCATGTAGGCCTGGGGGACGGCACGTCAGTAACGGGAACTCAGCCAACGTTTGGTGCTCATGACAATCACGTCGTGCGATTCAAACACTCGACCACAGCTCAGCGGACCCAAGGGCTGACTGACAAACGGCTTTCCTTCTCCCAAGCGCACTGGCGGTGCGAGGGCAGCAGGAAGGCCGGATCGTGGCGGGCGTGATATCATGATGATGTTGGAGGGGTAAGGTGGGGTGGTACTCACAGCGTACTTGGTCTCAATGAAAGGGTCGTTGACGGC
C. cuscutae IMI 304802	JQ948195	JQ949846	JQ949516	JQ948856	JQ948525				C. karsti CkLH20	-	TCTCCTCCATCACAACAACAACATCTGCGACGCGTCGGACGACCATCGGTCTTGCCCCTGAGCGTACCCCGCCGACATTCCACCCAACCGGGACCTCACCGACAACAACACGCCTCGATCGCCAACTCTCTGGTTTGGAGGACTTTGCTGACCGTGATTGTTTTTTCTCTACAGGTTCACCTTCAGACCGGCCAGTGCGTAAGTATCTTCCCGTATCAAATCGACGACCGGAATTGCGGGGCTAACTCCTTGAATAGGGTAACCAGATTGGTGCTGCCTTCTGGTGCGTAACCAGATTGCCGACGACCCGGCGATATCGCTACCTCTTCCATGGATGGAAATATTGACGATGGAACAGGCAAAACATCTCTGGCGAGCACGGCCTCGACAGCAATGGCG…	TACGAGTCCTTCTGGCCCATACCAATCATGATACTATTCACATGTTAGGCGACGGCCGCGGCGCGGATAGGGGAATATGCCGCAGTGAGGGCGAGGAGAAAAACATACCCATGGTGGCGAGGGCGACCGACAATGGAGGCTAAGGTGTTGTTAGAATCGACATGTCCGTTCTGAAGGCCGACGACCACAGATCTCGATCACCTCCTAAAGGGGTCGGATTGCGGTCTGGAAATGGAAGAACTTACGGAAAACAGCTCTGGGCGCATCGTCACCGGCGAAACCGGCCTTGCACATA	TGGAAGAACCATCTGTGGGAGTTGATCTTCTTCTGGTTCTTTTCCTTCAAGCAGAACAGCATCTGAACGGGCTGCTGCTTGGGCACCAGGGTGACGACGTCGTTCTTGATCGACATTCCGACCTGGGACGTGTACTCGTAGATATGAGCGGTAACATCCTTGCCGTTAACCTGTTGTTTCGCAATGCCCTCCTGGTACACACCCATACCGGCCAGCAGCGCTCTTGTTCGCGGGTTGATCTTGGCACGACCGTCGCTGACTACGCAGACGACAATCTTCTTCCATGCGTCCTTGCCCCA	TGGGTGGAGTCGTACTTGAGCATGTAGGCCTGCGTATGGCGAGTCAGCGAAAGTGCTTGGAAGCTTTGTTGGGCCAAACGAGTATCACGTCCCACTGTCCCGGCCACTGGCATCAGGTGCTGTGTGCCAGGAATCTGTGTCCATTGGCTGGAAGGCTCCTGCCGCGAGGGACGGTTGGGGGCGTGATATCATGATGACCTTGGAGGGGTAAGTGGGGTGATACTCACAGCGTAGTTGGTGTCAATGAAGGGGTCGTTGACAGC
C. cymbidiicola IMI 347923	JQ005166	JQ005600	JQ005514	JQ005340	JQ005253				C. lentis CT-30	CCCGGGGGCGCGGGCGTGGCGCCCGCCGGAGGATACCAAACTCTATTTTAACGACGTTTCTTCTGAGTGGCACAAGCAAATAATTAAAACTTTTAACAACGGATCTCTTGGTTCTGGCATCGATGAAGAACGCAGCGAAATGCGATAAGTAATGTGAATTGCAGAATTCAGTGAATCATCGAATCTTTGAACGCACATTGCGCCCGCCAGCATTCTGGCGGGCATGCCTGTTCGAGCGTCATTTCAACCCTCAAGCCCGGCTTGGTGTTGGGGCCCTACGGT	CTGCGACGCGTCGGACGACGAATAATTGGGCTTGCCCCCTGAGCAAACCCCGCTGAAATTTCCACTCAACGCCGGCCCTTGCCGAACACGGCCACGATGCCATCACCAACTGCGTTCACCTTGGGGACATCTTGCTGACTTTTTTTTTCTTCCTCTCTCGATAGGTTCACCTTCAGACCGGCCAGTGCGTAAGTCTCTCCCGATGAATGCTGCCGACCTAATGAATTCCAGTGCGGGGCTAACCTTTCTTCGAATAGGGTAACCAGATTGGTGCTGCCTTTTGGTGCGTAGCCAGACCGAAGCCAACGGCTCGACGATATCGACCTCGAAAGGAAACAACTCATTGACTGTGGCGTAGGCAAAACATCTCTGGCGAGCACGGCCTCGACAGCAATGGCG…	TAGGAGTCCTTCTGGCCCATACCGATCATGATACTATTCAAGTGTTAGGTCGAGGCAGCAGCGGGCAAGGGAAATGCCGCAGCGAGGATTGGAACCTACCCATGGTGACGGGGGCGACCGACAATGGAGGCTGCGAGGTGGTTAGAATCGACAATCCCAACAGTCTCTGACCGAATCTCGATGCCCCTGAAGGGGATGAAGATTGCGGTCTGCGGGTGCGGGTGAGGGGGGGCTTACGGAAGACAGCTCTGGGCGCATCGTCACCGGCGAAACCGGCCTTGCACATA	TGGAAGAACCATCTATGGGAGTTGATCTTTTTCTGGTTCTTTTCCTTCAAGCAGAACAGCATCTGAACAGGCTGCTGCTTAGGGACCAAGGTGACCACGTCGTTCTTGATTGACATGCCGACCTGCGACGTATACTCGTAGATGTGGGCCGTGACATCCTTGTTGTTGACTTGCTGCTTCGCGATGCCCTCCTGATACACACCCATACCCGCCAACAGAGCTCTGGTTCTAGGGTTGATCTTGGCACGACCGTCGCTGACGACGCAGACGACAATCTTCTTCCACGCATCCTTGCCCCA	TGGGTGGAGTCGTACTTGAGCATGTAGGCCTGCGGGGGATGATGCGTCAGCCATGAGCAATTCGGATGGGGGTTTGTCCATGATCCTTGAGCACATGTTGCCGCTCACTCGCGGCAGGCGTGGTTTCATGGTGTTGCAAGGGCAATGCGGGTGGTACTCACAGCGTACTTGGTCTCAATGAAGGGGTCGTTGACAGC
C. dacrycarpi CBS 130241	JQ005236	JQ005670	JQ005584	JQ005410	JQ005323				C. lindemuthianum 83.501	TCCTCCGCTTATTGATATGCTTAAGTTCAGCGGGTATTCCTACCTGATCCGAGGTCAACCTTGTTAAAATTGGGGGGGTTTACGGCAGGAGTGCCCTGCGGGTCCCGGTGCGAGGTGGTATGTTACTACGCAAAGGAGGCTCCGCGAGGGTCCGCCACTGTCTTTGAGGGCCCACGTCAGCCGTGGAAGCCCCAACGCCAAGCGGTGCTTGAGGGTTGAAATGACGCTCGAACAGGCATGCCCGCCAGAATGCTGGCGGGCGCAATGTGCGTTCAAAGATTCGATGATTCACTGAATTCTGCAATTCACATTACTTATCGCATTTCGCTGCGTTCTTCATCGATGCCAGAACCAAGAGATCCGTTGTTAAAAGTTTTGACTATTTGCTTGTGCCACTCA…	GACTGACCGAAAACGAAGTTGTCGGGGCGGAAGAGCTGGCCGAAAGGACCGGCACGAACGGCGTCCATGGTACCGGGCTCCAAGTCGACGAGGACGGCACGGGGCACGTACTTGTTACCGGAGGCCTGCGAAGGAGCACAAGTCAGCATGCTTTTGCTGTCTCGTGCGGGGCTACGGGATAACAAACCTCATTGAAGTAGACGCTCATGCGCTCGAGCTGGAGCTCCGAGGTGCCGTTGTACCTGTTCGCAGACATTAGCCGTCCAGTCTTGACGTGGCCTGATTAGAGCTAGTGACATACACGCCATTGCTGTCGAGGCCGTGCTCGCCAGAGATGTTTTGCCTGTTGTGTTGTCAATATTCGTCATGTACAAGGCATCGTTGCCGCCGCGTCGCCGA…	TATGTGCAAGGCCGGTTTCGCCGGTGACGATGCGCCCAGAGCTGTCTTTCGTAAGTTGTCCTATCCGCAGACCGAAACCTCGCCCTTCAGGAGGTCATCGAGATCGGCCTTCCTTTTTTGCTAGACTCCATAGTTGCTGACAGCTTCGCAGCCTCCATCGTCGGTCGCCCTCGCCACCATGGGTATGTCTTCATTGCCGCGGCAATTTCCGCCACCGAATCGCGACCTAACACGTGAAACAGTATCATGATTGGTATGGGTCAGAAGGACTCGTA	TGGAAGAACCATCTATGCGAGTTGATCTTCTTCTGATTCGTCTCCTTCAGGCAGAACAGCATCTGAACGGGCTGCTGCTTGGGAACCAGTGTAACGACGTCGTTCTTGATGTTCATTCCCACTTGTGTCGTGTACTCGTAAATGTGCGCCGTGACATCCTTGCCGTTGACCTGCTGCTTTGCAATACCTTCCTGGTAGACACCCATACCGGCCAGCAGGGCTCTCGTTCTTGGGTTGATCTTGGCGCGACCGTCGCTGACGACGCACACGACAATCTTCTTCCACGCATCCTTGCCCCA	GCCGTCAACGACCCCTTCATCGAGACCAAGTACGCTGTAAGTACAATTACTCCTCTTTCAGGTATCTCCTATGGCATTACGGCTTGCAACAAGGCTGTGAAGACGGTACACCCGCTAACACCTTCATCTTCAGGCCTACATGCTCAAGTACGACTCCACCC
C. dematium CBS 125. 25	GU227819	GU228113	GU227917	GU228309	GU228211				C. lindemuthianum 89 A2	TAGAGGAAGTAAAAGTCGTAACAAGGTCTCCGTTGGTGAACCAGCGGAGGGATCATTACTGAGTTTACGCTCTATAACCCTTTGTGAACATACCAAACCGTTGCTTCGGCGGGCGGGAGGTCCGCCTCCCCCCGGCCCCGCTCGCGGGGCGCCCGCCGGAGGAAAACCCAACTCTATTTTAACGACGTCTCTTCTGAGTGGCACAAGCAAATAGTCAAAACTTTTAACAACGGATCTCTTGGTTCTGGCATCGATGAAGAACGCAGCGAAATGCGATAAGTAATGTGAATTGCAGAATTCAGTGAATCATCGAATCTTTGAACGCACATTGCGCCCGCCAGCATTCTGGCGGGCATGCCTGTTCGAGCGTCATTTCAACCCTCAAGCACCGCTTGGCGT…	GACTGACCGAAAACGAAGTTGTCGGGGCGGAAGAGCTGGCCGAAAGGACCGGCACGAACGGCGTCCATGGTACCGGGCTCCAAGTCGACGAGGACGGCACGGGGCACGTACTTGTTACCGGAGGCCTGCGAAGGAGCACAAGTCAGCATGCTTTTGCTGTCTCGTGCGGGGCTACGGGATAACAAACCTCATTGAAGTAGACGCTCATGCGCTCGAGCTGGAGCTCCGAGGTGCCGTTGTACCTGTTCGCAGACATTAGCCGTCCAGTCTTGACGTGGCCTGATTAGAGCTAGTGACATACACGCCATTGCTGTCGAGGCCGTGCTCGCCAGAGATGTTTTGCCTGTTGTGTTGTCAATATTCGTCATGTACAAGGCATCGTTGCCGCCGCGTCGCCGA…	TATGTGCAAGGCCGGTTTCGCCGGTGACGATGCGCCCAGAGCTGTCTTTCGTAAGTTGTCCTATCCGCAGACCGAAACCTCGCCCTTCAGGAGGTCATCGAGATCGGCCTTCCTTTTTTGCTAGACTCCATAGTTGCTGACAGCTTCGCAGCCTCCATCGTCGGTCGCCCTCGCCACCATGGGTATGTCTTCATTGCCGCGGCAATTTCCGCCACCGAATCGCGACCTAACACGTGAAACAGTATCATGATTGGTATGGGTCAGAAGGACTCGTA	TGGGGCAAGGATGCGTGGAAGAAGATTGTCGTGTGCGTCGTCAGCGACGGTCGCGCCAAGATCAACCCAAGAACGAGAGCCCTGCTGGCCGGTATGGGTGTCTACCAGGAAGGTATTGCAAAGCAGCAGGTCAACGGCAAGGATGTCACGGCGCACATTTACGAGTACACGACACAAGTGGGAATGAACATCAAGAACGACGTCGTTACACTGGTTCCCAAGCAGCAGCCCGTTCAGATGCTGTTCTGCCTGAAGGAGACGAATCAGAAGAAGATCAACTCGCATAGATGGTTCTTCCA	TGGGTGGAGTCGTACTTGAGCATGTAGGCCTGAAGATGAAGGTGTTAGCGGGTGTACCGTCTTCACAGCCTTGTTGCAAGCCGTAATGCCATAGGAGATACCTGAAAGAGGAGTAATTGTACTTACAGCGTACTTGGTCTCGATGAAGGGGTCGTTGACGGC
C. destructivum CBS 149. 34	AJ301942	JQ005848	JQ005827	JQ005785	KM105567				C. musae GM20	TAGAGGAAGTAAAAGTCGTAACAAGGTCTCCGTTGGTGAACCAGCGGAGGGATCATTACTGAGTTTACGCTCTGCAACCCTTTGTGAACATACCTATAACTGTTGCTTCGGCGGGTAGGGTCCCCGTGACCCTCCCGGCCCCCCGCCCCCGGGCGGGTCGGCGCCCGCCGGAGGATAACCAAACTCTGATTTAACGACGTTTCTTCTGAGTGGTACAAGCAAATAATCAAAACTTTTAACAACGGATCTCTTGGTTCTGGCATCGATGAAGAACGCAGCGAAATGCGATAAGTAATGTGAATTGCAGAATTCAGTGAATCATCGAATCTTTGAACGCACATTGCGCCCGCCAGCATTCTGGCGGGCATGCCTGTTCGAGCGTCATTTCAACCCTCAAGC…	CAGACTGGCCGAAGACGAAGTTGTCGGGGCGGAAGAGCTGGCCGAAAGGACCGGCACGGACGGCGTCCATGGTACCGGGCTCCAAATCGACGAGGACGGCACGGGGCACGTACTTGTTGCCGGAAGCCTGGGTAGGAGTGAAGGTCAGTACTCGTCAATATGTTTATCTGGCACTCTGGGGGCTATAAGGTAACAAACTTCGTTGAAGTAGACGCTCATGCGCTCGAGCTGGAGCTCAGAGGTGCCGTTGTAGCTGTTCGAGTTTAGCGGTCTACCACCAATGTGGCCAGATAGGGGGCATGACATACACTCCATTGCTGTCGAGGCCGTGCTCGCCAGAAATGTTTTGCCTACTCCATCGTCAACATCTGCCGTCCTCGCAAGTATATATTGCCGGGT…	TACGAGTCCTTCTGGCCCATACCAATCATGATACTGATTCACATGTTAGATCGCGGCGCGGAGGGCGGAAATTACCGCAGCGAGGGCGAGAAGCAGACATACCCATGGTGGCGAGGGCGACCGACGATGGAGGCTACGTGGTGGTTAGCATCGACAGCACACGCCGATTGATGACCGCAAATCTGAGTACCCCCTGAAGAGGCGGATTGCGGTCTGCGGAT	TGGAAGAACCATCTGTGTGAGTTGATCTTCTTCTGGTTCTTCTCCTTCAAGCAGAACAGCATCTGAACGGGCTGCTGCTTAGGAATCAAGGAGACAACGTCGTTCTTGATCGTCATGCCGACCTGGGTCGTGTATTCGTAAATGTGGGCGGTGACATCCTTGCTGTTGACCTGTTGCTTTGCGATACCCTCCTGGTATACACCCATACCGGCCAGCAGTGCTCTTGTTCGCGGGTTGATCTTGGCACGACCGTCGCTGACGACACAGACGACAATCTTCTTCCAGGCATCCTTGCCCCA	GGGTGGAGTCGTACTTGAGCATGTAGGCCTGTGAAGAGCGAGTCAGTAAATGTGACAGATGGGGCTGATATGAGTGATAGCATGTATCCGGCCGTCCCGACCCATGGTTTCAATTGGCCTCCATTCATGACGGCCTTCTTGTTTACAAAACGCGGGTGGCGAGATGTAGATGACAGCGGTGGTGGTGGTGATGGATGTGAAGTCATGGCGAGTTTGGAGGGGTAGGTGGGGTGATACTCACAGCGTACTTGGTCTCAATGAAGGGGTCGTTGACGGC
C. dracaenophilum CBS 118199	JX519222	JX519247	JX519238	JX519230	JX546707				C. nymphaeae SA-01	-	GTAAGTATCTCCTGATCTCAACCCAACAAGCCAGAGTGCGGGGCTAACTTCTTTGAACAGGGTAACCAGATTGGTGCTGCCTTCTGGTGCGTAGCCAACCGCCAGCGACGCGGCGATTCCGACATTTGACACGATCTCGTACTGACCTTGGTACAGGCAAAACATCTCTGGCGAGCACGGTCTCGACAGCAATGGCGTGTATGTCACTCGTCCTCCAGTGTGGCTTCCCCGTGGACCCAGCAGCTAATCATACCATAGGTACAACGGCACTTCCGAGCTCCAGCTCGAGCGCATGAGCGTCTACTTCAACGAAGTTTGTTATCCTAGTCCCCCAGTGTGCAGGCAATCCTATTGACGAATGCTGACCTTCTCACCCAACCAGGCCTCCGGCAACAAGTA…	ATGTGCAAGGCCGGTTTCGCCGGTGACGATGCGCCCAGAGCTGTCTTCCGTAAGTTCCCCCTCATCCGCAGACCGCAATCTTCTCCGTCAGGGGTATACGATTTCGGTCACCCATACCCTAGATTGTTGATTCTAACTGTTCCCTAGCCTCCATTGTCGGTCGCCCCCGTCACCATGGGTAGGTCTATCTCTTGCTGCGGCAATGCCATCTCCTGCGCCGCGACCTAACACGTGCACAGTATCATGATTGGTATGGGTCAGAAGGACTCCTA	TGGAAGAACCATCTGTGGGAGTTGATCTTCTTCGAGTTCTTCTCCTTCAAGCAGAACAGCATCTGAACAGGCTGCTGCTTGGGTACCAGTGTGACGACGTCGTTCTTGATCGTCATGCCGACTTGAGAGGTGTATTCGTAAATGTGGGCCGTGACATCCTTGCCGTTGACCTGTTGCTTCGCGATACCCTCCTGGTAGACACCCATACCAGCCAGCAGCGCTCGCGTTCTGGGGTTGATCTTGCCACGACCATCGCTGACGACACAGACAACAATCTTCTTCCAGGCATCCTTGCCCCA	GCCGTCAACGACCCTTTCATTGAGACCAAGTACGCTGTGAGTATCATCCCACTTTACCCCTCCATCATGATATCACGTCTGCCACGATAACACCAGCTTCGTCGATATCGACGGGAAAAGAGTCGGAGCTAGCACTCTCAACTCTTTTGCCCCAAGGTTTCGATTGGGCTTGTTGTAACGACACGACGTGACACAATCATGCAGAAACAGCCGAGACAAAACTTGCTGACAGACAATCATCACAGGCCTACATGCTCAAGTACGACTCCACCC
C. eleusines MAFF 511155	JX519218	JX519243	JX519234	JX519226	-				C. orbiculare MAFF 240422	ATTACTGAGTTTACGCTCTATAACCCTTTGTGAACATACCTAACCGTTGCTTCGGCGGGCGGGAGGTCCGCCTCCCCCCGGCCCCGCCTCGCGGGAGGCCCGCCGGAGGAAAACCCAAACTCTTATTTTAACGTACGTCTCTTCTGAGTGGCACAAGCAAATAATCAAAACTTTTAACAACGGATCTCTTGGTTCTGGCATCGATGAAGAACGCAGCGAAATGCGATAAGTAATGTGAATTGCAGAATTCAGTGAATCATCGAATCTTTGAACGCACATTGCGCCCGCCAGCATTCTGGCGGGCATGCCTGTTCGAGCGTCATTTCAACCCTCAAGCACCGCTTGGCGTTGGGGCTTCCACGGCTGACGTGGGCCCTCAAAGCAGTGGCGGACCCTCGC…	GACTGACCAAAAACGAAGTTGTCGGGGCGGAAGAGCTGGCCGAAAGGACCGGCACGAACGGCGTCCATGGTACCGGGCTCCAAGTCGACGAGGACGGCACGGGGAACGTACTTGTTACCGGAGGCCTGCGAAGGAGCACAAGTCAGCGTGCTTTTCCTGTCTCGTGCGGGGCTATAGGATAACAAACCTCATTGAAGTAGACGCTCATGCGCTCGAGCTGGAGCTCCGAGGTGCCGTTGTACCTGTTCGCAGAGATTAGCCGTCCATTCTTGACGTGGCCTTAGTAGAGCTAGTGACATACACGCCATTGCTGTCGAGGCCGTGCTCGCCAGAGATGTTTTGCCTGTGGTATTATCAGTATTCGTCATGTGCGAAGCATCGTTGCCGCCGCGTCGCCGA…	TAGGAGTCCTTCTGACCCATACCAATCATGATACTGTTTCACGTGTTAGGTCGCGACTCGGTGGCGGAAATTGCCGCAGCGATGAAGACATACCCATGGTGGCGAGGGCGACCGACGATGGAGGCTGCAAAGGTGTCAGCAACCATGGAGTCTAGAAAAAGGAAGGCGGAACCTCGATGACCTCCTGAAGGGCGAGGTTCCGGTCTGCGGATGGGACAACTTACGGAAGACAGCTCTGGGCGCATCGTCACCGGCGAAACCGGCCTTGCACAT	TGGAAGAACCATCTATGCGAATTGATCTTCTTCTGGTTCTTCTCCTTCAGACAGAACAGCATCTGAACAGGCTGCTGCTTGGGAACCAGAGTGACGACGTCGTTCTTGATGTTCATTCCCACTTGTGTCGTGTATTCGTAAATGTGCGCCGTGACATCCTTGCCGTTGACCTGCTGCTTTGCAATACCTTCCTGGTAGACACCCATACCGGCCAGCAGGGCTCTCGTTCTTGGGTTGATCTTGGCACGACCGTCGCTGACGACGCACACGACAATCTTCTTCCACGCATCCTTGCCCCA	GCCGTCAACGACCCCTTCATTGAGACCAAGTACGCTGTAAGTAGAATCATTCCTCTTCCCGGGATCTCTGGCATTACGGCTTGCAACAAAACTTTTGAGCGTGCTGGTGGTATACTTCCAACGAGGAAACCACGCCGCCATGATGCCTCGGGATTCCGAGAGTCGCCAGCCAGAGTGATCGATGGCAGTCAGTGAAGACGGTACAACCGCTAACCCTTTCATCTCCAGGCCTACATGCTCAAGTACGACTCCACCCA
C. eremochloae CBS 129661	JX519220	JX519245	JX519236	JX519228	-				C. orchidophilum IMI 309357	TAGAGGAAGTAAAAGTCGTAACAAGGTCTCCGTTGGTGAACCAGCGGAGGGATCATTACTGAGTTACCGCTCTATAACCCTTTGTGAACATACCTAACTGTTGCTTCGGCGGGCAGGGCGGGCCCCTTCGCGGGCCCCCCTCCCGGCGCCGGCCCCACGGGGACGGAGCGCCCGCCGGAGGATACCAAACTCTAATTCGACGACGTTTCTTCTGAGTGGCACAAGCAAATAATTAAAACTTTTAACAACGGATCTCTTGGTTCTGGCATCGATGAAGAACGCAGCGAAATGCGATAAGTAATGTGAATTGCAGAATTCAGTGAATCATCGAATCTTTGAACGCACATTGCGCCCGCCAGCATTCTGGCGGGCATGCCTGTTCGAGCGTCATTTCAACCC…	GACTGGCCGAAAACGAAGTTGTCGGGACGGAAAAGCTGGCCGAAGGGACCGGCACGGACGGCGTCCATGGTACCGGGCTCCAAATCGACGAGGACGGCGCGGGGAACGTACTTGTTGCCGGAGGCCTGGTTGGGTGATAAGGTCAGCATTCGTCAATAGGATTGACTGCAAACTGGGGTAATAGGACAACAAACCTCGTTGAAGTAGACGCTCATGCGCTCGAGCTGGAGCTCGGAAGTGCCGTTGTACCTGTTGTATGATTAGCGGTTGATTCTACGGGTGGCCGCAATGTAAGACGTGGTGACATACACGCCATTGCTGTCAAGGCCGTGCTCGCCAGAGATGTTCTGCCTGTACCAAGGTCAATACTAAATCGTCTCAAGGGTCGATATCGCCGCG…	ATGTGCAAGGCCGGTTTCGCCGGTGACGATGCGCCCAGAGCTGTCTTCCGTAAGTTCCCCTCATCCGCAGACCGCAATCTTCTCCGTCAGGGGTATACGGATTTGGTCATCCAGACTCGAAGCTGTCGACTCTAACTGTCCATCAGCTTCCATTGTCGGTCGCCCCCGTCACCATGGGTAGGTTTATCTTTTGCCGTGGCAATGCCACTACCTGCTCTTGCGACCTAACATGTGCACAGTATCATGATTGGCATGGGCC	TGGAAGAACCATCTGTGGGAGTTGATCTTTTTCGAGTTCTTCTCCTTCAGGCAGAACAGCATCTGAACGGGCTGCTGCTTAGGGACCAAGGTGACGACGTCGTTCTTGATCGTCATGCCGACTTGGGAGGTGTACTCGTAAATGTGGGCCGTGACATCCTTGCCGTTGACCTGTTGCTTCGCAATACCCTCCTGGTATACACCCATACCAGCCAGCAGCGCTCGTGTTCTCGGGTTGATCTTGCCACGACCGTCGCTGACCACACAGACAACAATCTTCTTCCAGGCATCCTTGCCCCA	GCCGTCAACGACCCTTTCATTGAGACCAAGTACGCTGTGAGTATCACCCCACTTTACCCCTCCATGATGATATCACATCTGTCACGACAATACCAGCCTCATCGGCCACTGGGAAAGAAATGAGCTAGCACTCTCGATCCTGTGACCCAGGATACTGAAGCGGCTCGTCCCAATGGCATGATGTGACTAGGTCACGAAGAAATAGTTGGGACAACATTTGCTGACAGACCACTACCACAGGCCTACATGCTCAAGTACGACTCTACCC
C. fioriniae CBS 128517	JQ948292	JQ949943	JQ949613	JQ948953	JQ948622				C. sansevieriae Sa-1-2	TCCTCCGCTTATTGATATGCTTAAGTTCAGCGGGTATTCCTACCTGATCCGAGGTCAACCTTATAGATTTGGGGGGTTTAACGGCCAGAGTCCCTCCGGATCCCAGTGCGAGACGAGAATGTTACTACGCAAAGGAGGCTCCGGGAGGGTCCGCCACTACCTTTGAGGGCCTACGGGGAAGCCGTAGGGCCCCAACGCCAAGCGGTGCTTGAGGGTTGAAATGACGCTCGGACAGGCATGCCCGCCAGAATGCTGGCGGGCGCAATGTGCGTTCAAAGATTCGATGATTCACTGAATTCTGCAATTCACATTACTTATCGCATTTCGCTGCGTTCTTCATCGATGCCAGAACCAAGAGATCCGTTGTTAAAAGTTTTGATTATTTTGCTTGTGTCACTC…	GACTGACCGAAGACGAAGTTGTCGGGGCGGAAGAGCTGACCGAAGGGGCCGGCGCGGACGGCGTCCATGGTACCGGGCTCCAAGTCGACGAGGACGGCACGGGGCACATACTTGTTGCCAGAAGCCTGGGAAGGAGCGAAGGTCAGTACTCGTCAATATGTTTATCTTGCACTCTGGGGGCTATAGAATAACAAACTTCGTTGAAATAGACACTCATGCGCTCGAGCTGGAGCTCAGAGGTGCCATTGTAACTATTGGGAGGATCAGCGGTCAAATCCCGGTACAGCCAGATAAGGACATGACCACGTACACGCCATTGCTGTCGAGACCATGCTCGCCAGAAATGTTTTGCCTGTTCTACTGTCAACACTGCTACCCTTGGAAAGCTCGAATTCGCCC…	TATGTGCAAGGCCGGTTTCGCCGGTGACGATGCGCCCCGTGCTGTCTTCCGTAAGTTTTCCCATTCGCAGACCGCAATCTGCCCCTGAAGGGGCAATCAGCTCTTGTGGTCTTCCACCGAAGGACAAATGAGTTCTGACCACGTTTTAGCCTCCATTGTCGGTCGCCCTCGCCACCATGGGTATGTTTCCCTCCGTGATCGTTACGGCAATCCCACCCTCGGCGCTGCCGCCTAACACGTGAACAGTATCATGATTGGTATGGGCCAGAAGGACTCGTA	TGGAAGAACCATCTGTGTGAGTTGATCTTCTTCTGGTTTTTCTCCTTCAAGCAGAACAGCATCTGAACGGGCTGCTGCTTTGGGACCAGAGACACGACATCGTTTTTTATCGACATGCCGACTTGGGTCGTGTACTCGTAGATGTGAGCGGTGACATCCTTGCCGTTAACTTGTTGCTTCGCGATACCCTCCTGGTACACACCCATACCGGCTAGCAGCGCTCTTGTTCTCGGGTTGATCTTGGCACGGCCGTCGCTGACCACGCAGACGACAATCTTCTTCCATGCGTCTTTGCCCCA	GCCGTCAACGACCCCTTCATTGAGACCAAGTACGCTGTGAGTATCATCCCACTTCCCTCGAAGCCATCAAGAATGTTCACTGACTCGCCCTTCCCAGGCCTACATGCTCAAGTACGACTCCACCCA
C. fructi CBS 346. 37	GU227844	GU228138	GU227942	GU228334	GU228236				C. scovillei TJNH1	TATTAATATATTTAAGTTTAGTGGGTATTCTTACCTAATTTAAGGTTAATTTATAAAAAATTTAGGAGTTTTATAGTAAGAGTCCCTCTAGATCCTAGTGCGAGATATTAATTATTATATAAAAGAAGCTCTAGGAGGGTCCGCTACTATTTTTAAGGGCTTATATATACCGTGGGGCTTTAAAACTAAGTAGTGCTTAAAGATTAAAATAATGCTCAAATAAGTATACTTATTAAAATACTAGCGAGCGTAATATATATTTAAAAATTTAATAATTTATTAAATTCTATAATTTATATTACTTATTATATTTTGCTACGTTCTTTATTAATATTAGAACTAAAAAATCTATTATTAAAAGTTTTAATTATTTACTTATACTATTTAAAAAAGACGTTA…	TCTGCGACGCGTCGGAATGGCCACTATTTCGGGGTAGCCCCTGAGCGTACCCCGCCGATATTCTCACCCAAGCCATGCTCGCCAGACATGGCCCGACTTGCATCTCTAACGCTTCTGTCACGGGAAACATTCCGCTGACCATTGATTGTTTTCTCGCAATAGGTTCACCTTCAGACCGGCCAGTGCGTAAGTATCTCCTGATCTCAACCCAACAACCCAGAGTGCGGGGCTAACTTCTTTGAACAGGGTAACCAGATTGGTGCTGCCTTCTGGTGCGTAGCCAACCGCCAACGACGCGGCGATTTCGACATTTGACACGATCTCGTACTGACCTCGGTACAGGCAAAACATCTCTGGCGAGCACGGCCTCGACAGCAATGGCGTGTATGTCACTTGTCC…	TAGGAGTCCTTCTGACCCATACCAATCATGATACTGTGCACGTGTTAGGTCGCGGCGCAGGAGATGGCATTGCCGCAGCAAGAGATAGACCTACCCATGGTGACGGGGGCGACCGACAATGGAGGCTAGAGAACAGTTAGAATCAACAATCTAGGGTATGGGTGACCAAAATCGTATACCCCTGACGGAGAAGATTGCGGTCTGCGGATGATGGGGAACTTACGGAAGACAGCTCTGGGCGCATCGTCACCGGCGAAACCGGCCTTGCACATA	TGGAAGAACCATCTGTGAGAGTTGATCTTCTTCGAGTTCTTCTCCTTCAAGCAGAACAGCATCTGAACAGGCTGCTGTTTAGGGACCAGAGTGACGACGTCATTCTTGATCGTCATGCCGACTTGAGAGGTGTATTCGTAAATGTGGGCCGTGACATCCTTGCCGTTGACCTGTTGCTTCGCGATACCCTCCTGGTAGACACCCATACCAGCCAGCAGCGCTCGCGTTCTGGGGTTGATCTTGCCACGACCGTCGCTGACGACACAGACAACAATCTTCTTCCAGGCATCCTTGCCCCA	GCCGTCAACGACCCTTTCATTGAGACCAAGTACGCTGTGAGTATCACCCCACTTTACCCCTCTATCATGATATCACGTCTGCCACGATAACACCAGCTTCGTCGATATCCACGGGAAAAGAGTCGGAGCTAGCACTCTCGATTCTTTTGCCCCAAGGTTTCGATTGGGCTTGTTGTAACGACACGACGTGACCCAATCATGCAGAAACAGCCGAGACAAAATTTGCTGACAGACAATCCATCACAGGCCTACATGCTCAAGTACGACTCCACCC
C. fructicola ICMP 17921	JX010181	JX010400	JX009495	JX009839	JX009923				C. shisoi PG-2018a	TAGAGGAAGTAAAAGTCGTAACAAGGTCTCCGTTGGTGAACCAGCGGAGGGATCATTACTGAGTTACCGCTCTACATCCCTTTGTGAACATACCTAAACCGTTGCTTCGGCGGGCAGGAGGACAACCCCCTCGGGGGCGGTCCCCCTCCCGGCCGCGCCCCCGCGGGCGTGGCGCCCGCCGGAGGATACCAAACTCTATTGTAACGACGTTTCTTCTGAGTGGCACAAGCAAATAATTAAAACTTTTAACAACGGATCTCTTGGTTCTGGCATCGATGAAGAACGCAGCGAAATGCGATAAGTAATGTGAATTGCAGAATTCAGTGAATCATCGAATCTTTGAACGCACATTGCGCCCGCCAGCATTCTGGCGGGCATGCCTGTTCGAGCGTCATTTCA…	CCATCAGTCAACACAACAAACCTGCGACGCGTCGGACAAATAATTGGGCTTGCCCCTGAGCAAACCCCGCCGACATTTCCACTCAACGCCGGCCCTCACCGAACACGGCCGCGATGCCATCACCAACTGCGCTCACCTTGGTGATATCTTGCTGACTTTTTTTCCCTTCCTCTCTCGATAGGTTCACCTTCAGACCGGCCAGTGCGTAAGTCTCTCCTGATGAATGCTGCCGACCCAGCGAATCCCAGTGCGGGGCTAACCTTTCTTCGAATAGGGTAACCAGATTGGTGCTGCCTTTTGGTGCGTAGCCAGACCGACGCCATCGGCTCGACGATATCGACCTCGAAAGGAGTCAACTCATTGACTGCGGTGTAGGCAAAACATCTCTGGCGAGCACGG…	TATGTGCAAGGCCGGTTTCGCCGGTGACGATGCGCCCAGAGCTGTCTTCCGTAAGCCCCCCCCTACCCGCACCCGCAGACCGCAATCTTCACCCCCTTCAGGGGCATCGAGATTCGGTCAAAAACAGTCGGGATTGTCGATTCTAACCAGCTTACAGCCTCCATTGTCGGTCGCCCCCGTCACCATGGGTAGGTTCCAATCTTCGCTGCGGCATTTCCCCTGCCCGCCGCTGCCTCGACCTAACACCTGAATAGTATCATGATCGGTATGGGCCAGAAGGACTCCTA	TGGGGCAAGGATGCGTGGAAGAAGATTGTCGTCTGCGTCGTCAGCGACGGTCGTGCCAAGATTAACCCTAGGACCAGAGCTCTGCTGGCAGGTATGGGTGTGTATCAGGAGGGCATCGCGAAGCAGCAAGTCAACAATAAGGATGTCACGGCCCACATCTACGAGTACACGTCGCAGGTCGGAATGTCAATCAAGAACGACGTGGTTACCTTGGTCCCTAAGCAGCAGCCTGTTCAGATGCTGTTCTGCTTGAAGGAAAAGAACCAGAAAAAGATCAACTCCCACAGATGGTTCTTCCA	TGGGTGGAGTCGTACTTGAGCATGTAGGCCTGTGGGGGGATGATGCGTCAGCCATGAGCAATTCGGATGGGATTTATCCATAATCCTTGAACACACGTTGCCGCGAGTCAGCGGCAAGCGTGGTTTCATGGTGTTGGAAGGGTAATGCGGGTGGTACTCACAGCGTACTTGGTCTCAATGAAGGGGTCGTTGACAGC
C. fuscum CBS 130. 57	JQ005762	JQ005846	JQ005825	JQ005783	-				C. siamense COLG-38	TAGAGGAAGTAAAAGTCGTAACAAGGTCTCCGTTGGTGAACCAGCGGAGGGATCATTACTGAGTTTACGCTCTACAACCCTTTGTGAACATACCTATAACTGTTGCTTCGGCGGGTAGGGTCTCCGTGACCCTCCCGGCCTCCCGCCCCCGGGCGGGTCGGCGCCCGCCGGAGGATAACCAAACTCTGATTTAACGACGTTTCTTCTGAGTGGTACAAGCAAATAATCAAAACTTTTAACAACGGATCTCTTGGTTCTGGCATCGATGAAGAACGCAGCGAAATGCGATAAGTAATGTGAATTGCAGAATTCAGTGAATCATCGAATCTTTGAACGCACATTGCGCCCGCCAGCATTCTGGCGGGCATGCCTGTTCGAGCGTCATTTCAACCCTCAAGC…	CAGACTGGCCGAAGACGAAGTTGTCGGGGCGGAAGAGCTGGCCGAAAGGACCGGCACGGACGGCGTCCATGGTACCGGGCTCCAAATCGACGAGGACGGCACGGGGCACGTACTTGTTGCCGGAAGCCTGGGTAGGAGCGAAGGTCAGTACTCGTCAATATGTTTATCTTGCACTCTGGGGGCTATAAGGTAACAAACTTCGTTGAAGTAGACGCTCATGCGCTCGAGCTGGAGCTCAGAGGTGCCGTTGTAGCTGTTCGAGTTTAGCGGTCAACCACCAATGTGGCCAGATAAGGGGCATGACATACACTCCATTGCTGTCGAGGCCGTGCTCGCCAGAAATGTTTTGCCTACTCTATCGTCAACATCTGCCGTCCTCGCAAGTATATATTGCCGGAT…	TACGAGTCCTTCTGGCCCATACCAATCATGATACTGATTCACATGTTAGATCGCGGCGCGGAGGGCGGAAATTACCGCAGCGAGGGCGAGAAGCAGACATACCCATGGTGGCGAGGGCGACCGACGATGGAGGCTACGTGGTGGTTAGCATCGACAGCACACGCCGATTGATGACCGCAAATCTGAGTACCCCCTGAAGAGGCGGGTTGCGGTCTGCGGATGGGGGGACTTACGGAAGACAGCTCTGGGCGCATCGTCACCGGCGAAACCGGCCTTGCACATA	TGGGGCAAGGATGCCTGGAAGAAGATTGTCGTCTGTGTCGTCAGCGACGGTCGTGCCAAGATCAACCCGCGAACAAGAGCACTGCTGGCCGGTATGGGTGTGTACCAGGAGGGTATCGCAAAGCAACAGGTCAACAGCAAGGATGTCACCGCCCACATTTACGAATACACGACCCAGGTCGGCATGACGATCAAGAACGACGTTGTCTCCTTGGTTCCTAAGCAGCAGCCCGTTCAGATGCTGTTCTGCTTGAAGGAGAAGAACCAGAAGAAGATCAACTCACACAGATGGTTCTTCCA	TGGGTGGAGTCGTACTTGAGCATGTAGGCCTGTGAAGAGCGAGTCAGTAAATGTGACAGATGGGGCTGATGTGAGTGATAGCATGTGTCCGGCCGTCCCGACCCATGGTTTCAATTGGCCTCCATTCATGACGGCGTTCTTGTTTACCAAACGCGGGTGGCGAGATGTAGATGACAGCGGTGGTGGTGGTGATGGATGTGAAGTCATGGCGAGTTTGGAGGGGTAGATGGGGTGATACTCACAGCGTACTTGGTCTCAATGAAGGGGTCGTTGACGGC
C. gloeosporioides ICMP 17821	JX010152	JX010445	JX009531	JX009818	JX010056				C. siamense COLG-44	TAGAGGAAGTAAAAGTCGTAACAAGGTCTCCGTTGGTGAACCAGCGGAGGGATCATTACTGAGTTTACGCTCTACAACCCTTTGTGAACATACCTATAACTGTTGCTTCGGCGGGTAGGGTCTCCGTGACCCTCCCGGCCTCCCGCCCCCGGGCGGGTCGGCGCCCGCCGGAGGATAACCAAACTCTGATTTAACGACGTTTCTTCTGAGTGGTACAAGCAAATAATCAAAACTTTTAACAACGGATCTCTTGGTTCTGGCATCGATGAAGAACGCAGCGAAATGCGATAAGTAATGTGAATTGCAGAATTCAGTGAATCATCGAATCTTTGAACGCACATTGCGCCCGCCAGCATTCTGGCGGGCATGCCTGTTCGAGCGTCATTTCAACCCTCAAGC…	CAGACTGGCCGAAGACGAAGTTGTCGGGGCGGAAGAGCTGGCCGAAAGGACCGGCACGGACGGCGTCCATGGTACCGGGCTCCAAATCGACGAGGACGGCACGGGGCACGTACTTGTTGCCGGAAGCCTGGGTAGGAGCGAAGGTCAGTACTCGTCAATATGTTTATCTTGCACTCTGGGGGCTATAAGGTAACAAACTTCGTTGAAGTAGACGCTCATGCGCTCGAGCTGGAGCTCAGAGGTGCCGTTGTAGCTGTTCGAGTTTAGCGGTCAACCACCAATGTGGCCAGATAAGGGGCATGACATACACTCCATTGCTGTCGAGGCCGTGCTCGCCAGAAATGTTTTGCCTACTCTATCGTCAACATCTGCCGTCCTCGCAAGTATATATTGCCGGAT…	TATGTGCAAGGCCGGTTTCGCCGGTGACGATGCGCCCAGAGCTGTCTTCCGTAAGTCCCCCCATCCGCAGACCGCAACCCGCCTCTTCAGGGGGTACTCAGATTTGCGGTCATCAATCGGCGTGTGCTGTCGATGCTAACCACCACGTAGCCTCCATCGTCGGTCGCCCTCGCCACCATGGGTATGTCTGCTTCTCGCCCTCGCTGCGGTAATTTCCGCCCTCCGCGCCGCGATCTAACATGTGAATCAGTATCATGATTGGTATGGGCCAGAAGGACTCGTA	TGGGGCAAGGATGCCTGGAAGAAGATTGTCGTCTGTGTCGTCAGCGACGGTCGTGCCAAGATCAACCCGCGAACAAGAGCACTGCTGGCCGGTATGGGTGTGTACCAGGAGGGTATCGCAAAGCAACAGGTCAACAGCAAGGATGTCACCGCCCACATTTACGAATACACGACCCAGGTCGGCATGACGATCAAGAACGACGTTGTCTCCTTGGTTCCTAAGCAGCAGCCCGTTCAGATGCTGTTCTGCTTGAAGGAGAAGAACCAGAAGAAGATCAACTCACACAGATGGTTCTTCCA	TGGGTGGAGTCGTACTTGAGCATGTAGGCCTGTGAAGAGCGAGTCAGTAAATGTGACAGATAGGGCTGATATGAGTGATAGCATGTGTCCGGCCGTCCCGACCCATGGTTTCAATTGGCCTCCATTCATGACGGCCTTCTTGTTTACCAAACGCGGGTGGCGAGATGTAGATGACAGCGGTGGTGGTGGTGATGGATGTGAAGTCATGGCGAGTTTGGAGTGGTAGGTGGGGTGATACTCACAGCGTACTTGGTCTCAATGAAGGGGTCGTTGACGGC
C. godetiae CBS 133. 44	JQ948402	JQ950053	JQ949723	JQ949063	JQ948733				C. siamense COLG-50	TCCTCCGCTTATTGATATGCTTAAGTTCAGCGGGTATTCCTACCTGATCCGAGGTCAACCTTTGGAAAATTGGGGGTTTTACGGCAAGAGTCCCTCCGGATCCCAGTGCGAGACGTAAAGTTACTACGCAAAGGAGGCTCCGGGAGGGTCCGCCACTACCTTTGAGGGCCTACATCAGCTGTAGGGCCCCAACACCAAGCAGAGCTTGAGGGTTGAAATGACGCTCGAACAGGCATGCCCGCCAGAATGCTGGCGGGCGCAATGTGCGTTCAAAGATTCGATGATTCACTGAATTCTGCAATTCACATTACTTATCGCATTTCGCTGCGTTCTTCATCGATGCCAGAACCAAGAGATCCGTTGTTAAAAGTTTTGATTATTTGCTTGTACCACTCAGAA…	CCATCACCACAATCACAACAACGCTTGCGACGCGTTTATCCGCCTTGCCCCTGAGCGTACCCCGCCGACATTTTTACCCGACTTCTATGCTCAACAAACCCGCGACGCCTGTCAATCATCGACGTCCAACTCTGGAATGTTTTGCTGACTGCTGCTTTTTTTTGTCTACAGGTTCACCTCCAGACCGGCCAGTGCGTAAGTCTTCCCAAGCCAAACCCAACCGCCTGATTGCGGGGCTAACCTCCTTGTACAGGGTAACCAGATTGGTGCTGCCTTCTGGTACGTGACGAGACCGCCGACGATCCGGCAATATATACTTGCGAGGACGGCAGATGTTGACGATAGAGTAGGCAAAACATTTCTGGCGAGCACGGCCTCGACAGCAATGGAGTGTATGTC…	TATGTGCAAGGCCGGTTTCGCCGGTGACGATGCGCCCAGAGCTGTCTTCCGTAAGTCCCCCCATCCGCAGACCGCAACCCGCCTCTTCAGGGGGTACTCAGATTTGCGGTCATCAATCGGCGTGTGCTGTCGATGCTAACCACCACGTAGCCTCCATCGTCGGTCGCCCTCGCCACCATGGGTATGTCTGCTTCTCGCCCTCACTGCGGTAATTTCCGCCCTCCGCGCCGCGATCTAACATGTGAATCAGTATCATGATTGGTATGGGCCAGAAGGACTCGTA	TGGAAGAACCATCTGTGTGAGTTGATCTTCTTCTGGTTCTTCTCCTTCAAGCAGAACAGCATCTGAACGGGCTGCTGCTTAGGAACCAAGGAGACAACGTCGTTCTTGATCGTCATGCCGACCTGGGTCGTGTATTCGTAAATGTGGGCGGTGACATCCTTGCTGTTGACCTGTTGCTTTGCGATACCCTCCTGGTACACACCCATACCGGCCAGCAGTGCTCTTGTTCGCGGGTTGATCTTGGCACGACCGTCGCTGACGACACAGACGACAATCTTCTTCCAGGCATCCTTGCCCCA	TGGGTGGAGTCGTACTTGAGCATGTAGGCCTGTGAAGAGCGAGTCAGTAAATGTGACAGATGGGGCTGATGTGAGTGATAGCATGTGTCCGGCCGTCCCGACCCATGGTTTCAATTGGCCTCCATTCATGACGGCGTTCTTGTTTACCAAACGCGGGTGGCGAGATGTAGATGACAGCGGTGGTGGTGGTGATGGATGTGAAGTCATGGCGAGTTTGGAGGGGTAGATGGGGTGATACTCACAGCGTACTTGGTCTCAATGAAGGGGTCGTTGACGGC
C. graminicola CBS 130836	JQ005767	JQ005851	JQ005830	JQ005788	-				C. siamense COLG-90	TCCTCCGCTTATTGATATGCTTAAGTTCAGCGGGTATTCCTACCTGACCCGAGGTCAACCTTTGGAAAATTGGGGGTTTTACGGCAAGAGTCCCTCCGGATCCCAGTGCGAGACGTAAAGTTACTACGCAAAGGAGGCTCCGAGAGGGTCCGCCACTACCTTTGAGGGCCTACATCAGCTGTAGGGCCCCAACACCAAGCAGAGCTTGAGGGTTGAAATGACGCTCGAACAGGCATGCCCGCCAGAATGCTGGCGGGCGCAATGTGCGTTCAAAGATTCGATGATTCACTGAATTCTGCAATTCACATTACTTATCGCATTTCGCTGCGTTCTTCATCGATGCCAGAACCAAGAGATCCGTTGTTAAAAGTTTTGATTATTTGCTTGTACCACTCAGAA…	CAGACTGGCCGAAGACGAAGTTGTCGGGGCGGAAGAGCTGGCCGAAAGGACCGGCACGGACGGCGTCCATGGTACCGGGCTCCAAATCGACGAGGACGGCACGGGGCACGTACTTGTTGCCGGAAGCCTGGGTAGGAGCGAAGGTCAGTACTCGTCAATATGTTTATCTTGCACTCTGGGGGCTATAAGGTAACAAACTTCGTTGAAGTAGACGCTCATGCGCTCGAGCTGGAGCTCAGAGGTGCCGTTGTAGCTGTTCGAGTTTAGCGGTCAACCACCAATGTGGCCAGATAAGGGGCATGACATACACTCCATTGCTGTCGAGGCCGTGCTCGCCAGAAATGTTTTGCCTACTCTATCGTCAACATCTGCCGTCCTCGCAAGTATATATTGCCGGAT…	-	TGGGGCAAGGATGCCTGGAAGAAGATTGTCGTCTGTGTCGTCAGCGACGGTCGTGCCAAGATCAACCCGCGAACAAGAGCACTGCTGGCCGGTATGGGTGTGTACCAGGAGGGTATCGCAAAGCAACAGGTCAACAGCAAGGATGTCACCGCCCACATTTACGAATACACGACCCAGGTCGGCATGACGATCAAGAACGACGTTGTCTCCTTGGTTCCTAAGCAGCAGCCCGTTCAGATGCTGTTCTGCTTGAAGGAGAAGAACCAGAAGAAGATCAACTCACACAGATGGTTCTTCCA	GCCGTCAACGACCCCTTCATTGAGACCAAGTACGCTGTGAGTATCACCCCACCTAACCCTCCAAACTCGCCATGACTTCACATCCATCACCACCACCACCGCTGTCATCTACATCTCGCCACCCGCTTTTGGTAAACAAGAAGGCCGTCATGAATGGAGGCCAATTGAAACCACGGGTCGGGACGGCCGGACACATGCTATCACTCATATCAGCCCTATCTGTCACATTTACTGACTCGCTCTTCACAGGCCTACATGCTCAAGTACGACTCCACCC
C. guajavae IMI 350839	JQ948270	JQ949921	JQ949591	JQ948931	JQ948600				C. siamense CsLH17	TCCTCTGCTTATTGATATGCTTAAGTTTAGTGGGTATTTCTACCTGATCTGAGGTTAACCTTTGGAAAATTGGGGGGTTTTACGGTAAGAGTCCCTCTGGATCCTAGTGTGAGACGTAAAGTTATTACGTAAAGGAGGCTCTGGGAGGGTTTGCTACTACCTTTGAGGGCTTATATCAGCTGTAGGGCCTTAATACTAAGCAGAGCTTGAGGGTTGAAATGACGCTTGAATAGGTATGCCTGCTAGAATGCTGGCGGGCGTAATGTGTGTTTAAAGATTTGATGATTTACTGAATTCTGTAATTCATATTACTTATTGCATTTTGCTGCGTTCTTTATTGATGCTAGAACTAAGAGATCTGTTGTTAAAAGTTTTGATTATTTGCTTGTACTACTTAGA…	CAGACTGGCCGAAGACGAAGTTGTCGGGGCGGAAGAGCTGGCCGAAAGGACCGGCACGGACGGCGTCCATGGTACCGGGCTCCAAATCGACGAGGACGGCACGGGGCACGTACTTGTTGCCGGAAGCCTGGGTAGGAGCGAAGGTCAGTACTCGTCAATATGTTTATCTTGCACTCTGGGGGCTATAAGGTAACAAACTTCGTTGAAGTAGACGCTCATGCGCTCGAGCTGGAGCTCAGAGGTGCCGTTGTAGCTGTTCGAGTTTAGCGGTCAACCACCAATGTGGCCAGATAAGGGGCATGACATACACTCCATTGCTGTCGAGGCCGTGCTCGCCAGAAATGTTTTGCCTACTCTATCGTCAACATCTGCCGTCCTCGCAAGTATATATTGCCGGAT…	TACGAGTCCTTCTGGCCCATACCAATCATGATACTGATTCACATGTTAGATCGCGGCGCGGAGGGCGGAAATTACCGCAGCGAGGGCGAGAAGCAGACATACCCATGGTGGCGAGGGCGACCGACGATGGAGGCTACGTGGTGGTTAGCATCGACAGCACACGCCGATTGATGACCGCAAATCTGAGTACCCCCTGAAGAGGCGGGTTGCGGTCTGCGGATGGGGGGACTTACGGAAGACAGCTCTGGGCGCATCGTCACCGGCGAAACCGGCCTTGCACATA	TGGAAGAACCATCTGTGTGAGTTGATCTTCTTCTGGTTCTTCTCCTTCAAGCAGAACAGCATCTGAACGGGCTGCTGCTTAGGAACCAAGGAGACAACGTCGTTCTTGATCGTCATGCCGACCTGGGTCGTGTATTCGTAAATGTGGGCGGTGACATCCTTGCTGTTGACCTGTTGCTTTGCGATACCCTCCTGGTACACGCCCATACCGGCCAGCAGTGCTCTTGTTCGCGGGTTGATCTTGGCACGACCGTCGCTGACGACACAGACGACAATCTTCTTCCAGGCATCCTTGCCCCA	GCCGTCAACGACCCCTTCATTGAGACCAAGTATGCTGTGAGTATCACCCCACCTACCCCTCCAAACTCGCCATGACTTCACATCCATCACCACCACCACCGCTGTCATCTACATCTCGCCACCCGCGTGTGGTAAACAAGAAGGCCGTCATGAATGGAGGCCAATTGAAACCATGGGTCGGGACGGCCGGACACATGCTATCACTCATATCAGCCCCATCTGTCACATTTACTGACTCGCTCTTCACAGGCCTACATGCTCAAGTACGACTCCACCCA
C. hanaui MAFF 305404	JX519217	JX519242	-	JX519225	-				C. sidae CBS 518. 97	TCCTCCGCTTATTGATATGCTTAAGTTCAGCGGGTATTCCTACCTGATCCGAGGTCAACCTTGTAAAAATTGGGGGGTTTTACGGCAGGAGTGCCCTGCGGGTCCCGGTGCGAGGTTGTATGTTACTACGCAAAGGAGGCTCCGCGAGGGTCCGCCACTGTCTTTGAGGGCCCACGTCAGCCGTGGAAGCCCCAACGCCAAGCGGTGCTTGAGGGTTGAAATGACGCTCGAACAGGCATGCCCGCCAGAATGCTGGCGGGCGCAATGTGCGTTCAAAGATTCGATGATTCACTGAATTCTGCAATTCACATTACTTATCGCATTTCGCTGCGTTCTTCATCGATGCCAGAACCAAGAGATCCGTTGTTAAAAGTTTTGATTATTTGCTTGTGCCACTCA…	GACTGACCAAAAACGAAGTTGTCGGGGCGGAAGAGCTGGCCGAAAGGACCGGCACGAACGGCGTCCATGGTACCGGGCTCCAAGTCGACGAGGACGGCACGGGGAACGTACTTGTTACCGGAGGCCTGCGAAGGAGCACAAGTCAGCGTGCTTTTCCTGTCTCGTGCGGGGCTATAGGATAACAAACCTCATTGAAGTAGACGCTCATGCGCTCGAGCTGGAGCTCCGAGGTGCCGTTGTACCTGTTCGCAGAGATTAGCCGTCCATTCTTGACGTGGCCTTAGTAGAGCTAGTGACATACACGCCATTGCTGTCGAGGCCGTGCTCGCCAGAGATGTTTTGCCTGTGGTATTATCAGTATTCGTCATGTGCGAAGCATCGTTGCCGCCGCGTCGCCGA…	TAGGAGTCCTTCTGACCCATACCAATCATGATACTGTTTCACGTGTTAGGTCGCGACTCGGTGGCGGAAATTGCCGCAGCGATGAAGACATACCCATGGTGGCGAGGGCGACCGACGATGGAGGCTGCAAAGGTGTCAGCAACTATGGAGTCTAGAAAAAGCAAGGCGGAACCTCGATGACCTCCTGAAGGGCGAGGTTCCGGTCTGCGGATGGGACAACTTACGGAAGACAGCTCTGGGCGCATCGTCACCGGCGAAACCGGCCTTGCACATA	TGGAAGAACCATCTATGCGAATTGATCTTCTTCTGGTTCTTCTCCTTCAGACAGAACAGCATCTGAACAGGCTGCTGCTTGGGAACCAGAGTGACGACGTCGTTCTTGATGTTCATTCCCACTTGTGTCGTGTATTCGTAAATGTGCGCCGTGACATCCTTGCCGTTGACCTGCTGCTTTGCAATACCTTCCTGGTAGACACCCATACCGGCCAGCAGGGCTCTCGTTCTTGGGTTGATCTTGGCACGACCGTCGCTGACGACGCACACGACAATCTTCTTCCACGCATCCTTGCCCCA	GCCGTCAACGACCCCTTCATTGAGACCAAGTACGCTGTAAGTAGAATCATTCCTCTTCCCGGGATCTCTGGCATTACGGCTTGCAACAAAACTTTTGAGCGTGCTGGTGGTATACTTCCAACGAGGAAACCACGCCGCCATGATGCCTCGGGATTCCGAGAGTCGCCAGCCAGAGTGATCGATGGCAGTCAGTGAAGACGGTACAACCGCTAACCCTTTCATCTCCAGGCCTACATGCTCAAGTACGACTCCACCCA
C. higginsianum IMI 349063	JQ005760	JQ005844	JQ005823	JQ005781	-				C. sp COLG25	TAGAGGAAGTAAAAGTTATAATAAGGTTTTTATTAATAAACTAATAGAGAGATTATTATTAAGTTTACACTCTATAACCTTTTATAAATATACCTATAACTATTACTTTAGCAGGTAGGGTCTCTATAACCCTCTTAGCCTCCTACCCCTAGGTAGGTTAGCACCTATTAGAGGATAATTAAACTCTAATTTAATAATATTTCTTCTAAGTAGTATAAATAAATAATTAAAACTTTTAATAATAGATCTCTTAGTTTTAGTATTAATAAAGAATATAGCAAAATATAATAAGTAATATGAATTGCAGAATTTAGTGAATTATTAAATCTTTAAATGTATATTATGCCTACTAGTATTCTAGTAGGTATGCCTATTTAAGCGTTATTTCAACCCTTAAGC…	CAGACTGGCCGAAGACGAAGTTGTCGGGGCGGAAGAGCTGGCCGAAAGGACCGGCACGGACGGCGTCCATGGTACCGGGCTCCAAATCGACGAGGACGGCACGGGGCACGTACTTGTTGCCGGAAGCCTGGGTAGGAGCGAAGGTCAGTACTCGTCAATATGTTTATCTTGCACTCTGGGGGCTATAAGGTAACAAACTTCGTTGAAGTAGACGCTCATGCGCTCGAGCTGGAGCTCAGAGGTGCCGTTGTAGCTGTTCGAGTTTAGCGGTCAACCACCAATGTGGCCAGATAAGGGGCATGACATACACTCCATTGCTGTCGAGGCCGTGCTCGCCAGAAATGTTTTGCCTACTCTATCGTCAACATCTGCCGTCCTCGCAAGTATATATTGCCGGAT…	TATGTGCAAGGCCGGTTTCGCCGGTGACGATGCGCCCAGAGCTGTCTTCCGTAAGTCCCCCCATCCGCAGACCGCAACCCGCCTCTTCAGGGGGTACTCAGATTTGCGGTCATCAATCGGCGTGTGCTGTCGATGCTAACCACCACGTAGCCTCCATCGTCGGTCGCCCTCGCCACCATGGGTATGTCTGCTTCTCGCCCTCGCTGCGGTAATTTCCGCCCTCCGCGCCGCGATCTAACATGTGAATCAGTATCATGATTGGTATGGGCCAGAAGGACTCGTA	TGGGGCAAGGATGCCTGGAAGAAGATTGTCGTCTGTGTCGTCAGCGACGGTCGTGCCAAGATCAACCCGCGAACAAGAGCACTGCTGGCCGGTATGGGTGTGTACCAGGAGGGTATCGCAAAGCAACAGGTCAACAGCAAGGATGTCACCGCCCACATTTACGAATACACGACCCAGGTCGGCATGACGATCAAGAACGACGTTGTCTCCTTGGTTCCTAAGCAGCAGCCCGTTCAGATGCTGTTCTGCTTGAAGGAGAAGAACCAGAAGAAGATCAACTCACACAGATGGTTCTTCCA	GCCGTCAACGACCCCTTCATTGAGACCAAGTACGCTGTGAGTATCACCCCATCTACCCCTCCAAACTCGCCATGACTTCACATCCATCACCACCACCACCGCTGTCATCTACATCTCGCCACCCGCGTTTGGTAAACAAGAACGCCGTCATGAATGGAGGCCAATTGAAACCATGGGTCGGGACGGCCGGACACATGCTATCACTCACATCAGCCCCATCTGTCACATTTACTGACTCGCTCTTCACAGGCCTACATGCTCAAGTACGACTCCACCCA
C. hippeastri CBS 125376	JQ005231	JQ005665	JQ005579	JQ005405	JQ005318				C. sp. COLG31	TAGAGGAAGTAAAAGTCGTAACAAGGTCTCCGTTGGTGAACCAGCGGAGGGATCATTACTGAGTTTACGCTCTACAACCCTTTGTGAACATACCTACAACTGTTGCTTCGGCGGGTAGGGTCTCCGCGACCCTCCCGGCCTCCCGCCTCCGGGCGGGTCGGCGCCCGCCGGAGGATAACCAAACTCTGATTTAACGACGTTTCTTCTGAGTGGTACAAGCAAATAATCAAAACTTTTAACAACGGATCTCTTGGTTCTGGCATCGATGAAGAACGCAGCGAAATGCGATAAGTAATGTGAATTGCAGAATTCAGTGAATCATCGAATCTTTGAACGCACATTGCGCCCGCCAGCATTCTGGCGGGCATGCCTGTTCGAGCGTCATTTCAACCCTCAAGC…	CAGACTGGCCGAAGACGAAGTTGTCGGGGCGGAAGAGCTGACCGAAAGGACCGGCACGGACGGCGTCCATGGTACCGGGCTCCAAATCGACGAGGACGGCACGGGGCACGTACTTGTTGCCGGAAGCCTGGGTAGGAGCGAAGGTCAGTACTCGTCAATATGTTTATCTTGCACTCTTGGGGCTATAAGGTAACAAACTTCGTTGAAGTAGACGCTCATGCGCTCGAGCTGGAGCTCAGAGGTGCCGTTGTAGCTGTTCGAGTTTAGCGGTCAACCACCAATGTGGACAGATAAGGGGCATGACATACACTCCATTGCTGTCTAGGCCGTGCTCGCCAGAAATGTTTTGCCTATTCCATCGTCAACATCTGCCGTCCTCGCAAGTATGATATTGCCGGG…	TATGTGCAAGGCCGGTTTCGCCGGTGACGATGCGCCCAGAGCTGTCTTCCGTAAGTGCTCCCATCCGCAGACCGCAATCCGCCTCTTCAGGGGGAACTCAGATTTGCGGTCATCAGTCGGCGTGTGCTGTCGATGCTGACCACCACGTAGCCTCCATCGTCGGTCGCCCTCGCCACCATGGGTATGTCTGCTTCTCGCCCTCGCTGCGGTAATTTCCGCCGTCCGCGCCGCGATCTAACATGTGAATCAGTATCATGATTGGTATGGGCCAGAAGGACTCGTA	TGGGGCAAGGATGCCTGGAAGAAGATTGTCGTCTGTGTCGTCAGCGACGGTCGTGCCAAGATCAACCCGCGAACAAGAGCACTGCTGGCCGGTATGGGTGTGTACCAGGAGGGTATCGCGAAGCAACAGGTCAACAGCAAGGATGTCACCGCCCACATTTACGAATACACGACCCAGGTCGGCATGACCATCAAGAACGACGTTGTCTCCTTGGTTCCTAAGCAGCAGCCCGTTCAGATGCTGTTCTGCTTGAAGGAGAAGAACCAGAAGAAGATCAACTCGCACAGATGGTTCTTCCA	TGGGTGGAGTCGTACTTGAGCATGTAGGCCTGTAAAGAGCGAGTCAGTAAATGTGACAGATGGGGCTGACATGAGTGATAGCATGTGTCCGGCCGTCCCGACCCATGATTTCAATTGGCATTAATTCATGATGGCCTTCTTGTGTACTAACCGCGGGCGGCGAAATGCGGATGACAGCGGTAGTGGTGGCGATGGATGTGAAGTCATGTCGAGCTTGGAGGGGTAGGTGGGGTGATACTCACAGCGTACTTGGTCTCAATGAAGGGGTCGTTGACGGC
C. horii ICMP 10492	GQ329690	JX010450	JX009438	JX009752	GQ329681				C. sp. JS-367	TAGAGGAAGTAAAAGTCGTAACAAGGTCTCCGTTGGTGAACCAGCGGAGGGATCATTACTGAGTTACCGCTCTATAACCCTTTGTGAACATACCTACATGTTGCTTCGGCGGTCGGCCCCCCGGGCCCCCGGCCCCGCTCACGCGGGGCGTCCGCCGGAGGATAACCAAACTCTGATTTAACGACGTTTCTTCTGAGTGGCACAAGCAAATAATCAAAACTTTTAACAACGGATCTCTTGGTTCTGGCATCGATGAAGAACGCAGCGAAATGCGATAAGTAATGTGAATTGCAGAATTCAGTGAATCATCGAATCTTTGAACGCACATTGCGCCCGCCAGCATTCTGGCGGGCATGCCTGTTCGAGCGTCATTTCAACCCTCAAGCACTGCTTGGTGTT…	CTGCGACGCGTCGAACGAGGCGAATTGGGCTTGCCCCTGAACGTACCCCGCCGACATTCCACCCGGACTGGACCTCGACCACAACAAACTGCGATCGTCGACTGCTACTGCCTTAGAGCACTTTGCTAACCATCAATCTTTTTCTCTACAGGTTCACCTCCAGACCGGCCAGTGCGTAAGTCTCTCTCCATCCCGACCCAACAGCCTGAATGCGGAGCTAACCTCTTGGACAGGGTAACCAGATTGGTGCTGCCTTCTGGTGCGTAACCAGACGCCGACAATTCGGCGATATCAACATCTGAAAGGGCCCAAATACTGACGAAGGGACAGGCAAAACATCTCTGGCGAGCACGGTCTCGACAGCAATGGCGTGTATGTCGCCGCCCCCTGATCTGGCCA…	TACGAGTCCTTCTGGCCCATACCAATCATGATACTATTCATATGTTAGGGTCACGGCGCGGAGACGGAAATGACCACGGCGAGGAAACCTACCCATGGTGGCGAGGGCGACCGACGATAGAGGCTGGAGTCATGTTAGCATCGCCGTGGTCGAGCGATGGGCGGCCAGCAAATCTCGATACCCCTGACTGGGCGGATTGCGGTCTGCGGATGGGAGAACTTACGGAAGACAGCTCTGGGCGCATCGTCACCGGCGAAACCGGCCTTGCACATA	TGGAAGAACCATCTGTGGGAGTTGATCTTCTTCTGGTTCTTCTCCTTCAAGCAGAACAGCAATTGGACGGGCTGCTGCTTGGGGACCAAGCTGACGACGTCGTTCTTGATCGTCATTCCGACCTGGGTGGTGTACTCATAAATGTGGGCAGTGACATCCTTGCCGTTAACTTGCTGCTTGGCGATACCCTCCTGGTACACACCCATACCGGCCAGCAAAGCTCTTGTCCTCGAATTGATCTTGGCACGACCGTCGCTGACCACGCAGACGACAATCTTCTTCCATGCGTCCTTGCCCCA	GCCGTCAACGACCCCTTCATTGAGACCAAGTACGCTGTGAGTACCACCCCAACTTCCCCCCAAGATCACCGTGATATCACCCCCGCTGCGGCCCCGCCAGCCCATTCTCGTAACGCCGTCATATCACCACAGACGAAAGAAATGGACAGGTCAATCAGTAGTCTCCAGCTGGAAAGCGATTGATTGCTCGTGGCCGGAATGGCGGGATGTGTTATCTCATCACAACAAACCCCGCAAGACAACAGTCACTGATGCCGTTCTTCGCAGGCCTACATGCTCAAGTACGACTCCACCCA
C. indonesiense CBS 127551	JQ948288	JQ949939	JQ949609	JQ948949	JQ948618				C. spinosum CBS 515. 97	TAGAGGAAGTAAAAGTCGTAACAAGGTCTCCGTTGGTGAACCAGCGGAGGGATCATTACTGAGTTTACGCTCTATAACCCTTTGTGAACATACCTAACCGTTGCTTCGGCGGGCGGGAGGTCCGCCTCCCCCCCGGCCCCGCTCGCGGGGCGCCCGCCGGAGGAAAAACCCAACTCTTATTTTAACGACGTCTCTTCTGAGTGGCACAAGCAAATAATCAAAACTTTTAACAACGGATCTCTTGGTTCTGGCATCGATGAAGAACGCAGCGAAATGCGATAAGTAATGTGAATTGCAGAATTCAGTGAATCATCGAATCTTTGAACGCACATTGCGCCCGCCAGCATTCTGGCGGGCATGCCTGTTCGAGCGTCATTTCAACCCTCAAGCACCGCTTGG…	GACTGACCAAAAACGAAGTTGTCGGGGCGGAAGAGCTGGCCGAAAGGACCGGCACGAACGGCGTCCATGGTACCGGGCTCCAAGTCGACAAGGACGGCACGGGGAACGTACTTGTTACCGGAGGCCTGCGAAGGAGCACAAGTCAGCGTGCTTTTCCTGTCTCGTGCGGGGCTATAGGATAACAAACCTCATTGAAGTAGACGCTCATGCGCTCGAGCTGGAGCTCCGAGGTGCCGTTGTACCTGTTCGCAGAGATTAGCCGTCCATTCTTGACGTGGCCTTAGCAGAGCTAGTGACATACACGCCATTGCTGTCGAGGCCATGCTCGCCGGAGATGTTTTGCCTGTGGTATTATCAGTATTCGTCATGTGCGAAGCATCGTTGCCGCCGCGTCGCCGA…	TATGTGCAAGGCCGGTTTCGCCGGTGACGATGCGCCCAGAGCTGTCTTCCGTAAGTTGTCCTATCCGCAGACCGGAACCTCGCCCTTCAGGAGGTCATCGAGGTTCCGCCTTCCTTTTTCTAGACTCCATGGTTGCTGACACCTTTGCAGCCTCCATCGTCGGTCGCCCTCGCCACCATGGGTATGTCTTCATCGCTGCGGCAATTTCCGCCACCGAGTCGCGACCTAACACGTGAAACAGTATCATGATTGGTATGGGTCAGAAGGACTCCTA	TGGAAGAACCATCTATGCGAATTGATCTTCTTCTGGTTCTTCTCCTTCAGACAGAACAGCATCTGAACAGGCTGCTGCTTGGGAACCAGAGTGACGACGTCGTTCTTGATGTTCATTCCCACTTGTGTCGTGTATTCGTAAATGTGCGCCGTGACATCCTTGCCGTTGACCTGCTGCTTTGCAATACCTTCCTGGTAGACACCCATACCGGCCAGCAGGGCTCTCGTTCTTGGGTTGATCTTGGCACGACCGTCGCTGACGACGCACACGACAATCTTCTTCCACGCATCCTTGCCCCA	GCCGTCAACGACCCCTTCATTGAGACCAAGTACGCTGTAAGTAGAATCATTCCTCTTCCCGGGATCTCTGGCATTACGGCTTGCAACAAAACTTTTGAGCGTGCTGGTGGTATACTTTAAACGAGGAAACCACGCCGCAATGATGCCTCGGGATTCCGAGAGTTGCCAGCCAGAGTGATCGATGGCAGTCAGTGAAGACGGTACACCCGCTAACACTTTCATCTCCAGGCCTACATGCTCAAGTACGACTCCACCC
C. jacksonii MAFF 305460	JX519216	JX519241	JX519233	JX519224	-				C. sublineola CgSl1	TAGAGGAAGTAAAAGTCGTAATAAGGTCTCTATTAGTAAACTAGTAGAGGGATTATTACTAAGTTACTACTTTATAACCCTTTATAAACATACCTAACTGTTGCTTTAGCGGGTTAGGGGGTCCCCCTAGGGACGCCCTCCCAGCCACGCCCTCCTCCTCTAGGAGGGGTTATAGCGCCTACTAGAGGATAACTAAACTCTAATTTAACAACATTTCTTCTAAGTAGCATAAGCAAATAATTAAAACTTTTAATAATAGATCTCTTAGTTTTAGTATTAATAAAGAATATAGCAAAATATAATAAGTAATATAAATTATAGAATTTAGTAAATTATTAAATCTTTAAACGCATATTATGCCTACTAGCATTCTAGTAGGTATGCCTGTTTAAGTGTTAT…	CAGACTGGCCAAAGACGAAGTTGTCGGGGCGGAAGAGCTGGCCGAAGGGACCGGCGCGGACAGCATCCATGGTGCCGGGCTCCAAGTCGACGAGGACGGCGCGAGGGACATACTTGTTGCCGGAAGCCTGAGTGCGTGACAAGGTCAGTATTCGTCAATAGGTTTGTCTGAACCTTGGGGGCTAGGATAACAAACTTCGTTGAAGTAGACGCTCATGCGCTCGAGCTGGAGCTCAGAAGTGCCGTTGTAACTGTTGAGAATTAGCAGTGACGTCGACGAAGTGGCCAGATCTGGAGGTCGGCAACGTACACGCCATTGCTGTCGAGACCGTGCTCGCCAGAGATGTTTTGCCTGTGCCTGAATCAACATCTGCTATCTCTTCGAGACCGATCTCGCCAA…	TAGGAGTCCTTCTGGCCCATACCGATCATGATACTATTCACATGTTAGGTTGAAGCGACGCGAGCGGGGGATAATTGCCGCTGCGAGAATCAAAACCTACCCATGGTGACGGGGGCGACCGACAATGGAGGCTGCGAGACGGTTAAAATCCTCAGGTCCGACAATCTGTGACCGAATCTTAATGCCCCGAACGGGGCAAGATTGCGGTCTGCGGATAAGGGGGACTTACGGAAGACAGCTCTGGGCGCATCGTCACCGGCGAAACCGGCCTTGCACATA	TGGGGCAAGGATGCATGGAAGAAGATTGTCGTCTGCGTCGTTAGCGATGGTCGTGCCAAGATCAACCCGAGAACCAGAGCTCTGCTGGCCGGTATGGGCGTGTATCAGGAGGGCATTGCCAAGCAGCAAGTCAACGGCAAGGACGTCACAGCCCATATTTACGAGTACACGTCCCAGGTCGGAATGACGATCAAGAACGACGTTGTTACGTTGGTCCCCAAGCAGCAGCCCGTCCAGATGTTGTTCTGCTTGAAGGAAAAGAACCAGAAGAAGATCAACTCTCACAGGTGGTTCTTCCA	GCCGTCAACGACCCTTTCATTGAGACCAAGTACGCTGTGAGTACCACCCCACATTACCCCTCCAACATCATCGTGATATCACGTCTGTCACGACTCAGCCTCTTTGCTTCCCTCGCACCACCGGTGCATTTTAGGACAAGGAAAGCCGTTGCCAATTCACCCTCCCGGGCTCTATGACTTGAGGCCCAGTAGTTTGAATGGCACGACACGGTTTCTATGAGCACCAGACAATGGCCGAGTTCCCTATACTGACTCGTCGTGCTTCAGGCCTACATGCTCAAGTACGACTCTACCCA
C. jasminigenum MFLUCC	HM131513	HM153770	HM131508	-	HM131508				C. sublineola TX430BB	-	CAGACTGGCCAAAGACGAAGTTGTCGGGGCGGAAGAGCTGGCCGAAGGGACCGGCGCGGACAGCATCCATGGTGCCGGGCTCCAAGTCGACGAGGACGGCGCGAGGGACATACTTGTTGCCGGAAGCCTGAGTGCGTGACAAGGTCAGTATTCGTCAATAGGTTTGTCTGAACCTTGGGGGCTAGGATAACAAACTTCGTTGAAGTAGACGCTCATGCGCTCGAGCTGGAGCTCAGAAGTGCCGTTGTAACTGTTGAGAATTAGCAGTGACGTCGACGAAGTGGCCAGATCTGGAGGTCGGCAACGTACACGCCATTGCTGTCGAGACCGTGCTCGCCAGAGATGTTTTGCCTGTGCCTGAATCAACATCTGCTATCTCTTCGAGACCGATCTCGCCAA…	ATGTGCAAGGCCGGTTTCGCCGGTGACGATGCGCCCAGAGCTGTCTTCCGTAAGTCCCCCTTATCCGCAGACCGCAATCTTGCCCCGTTCGGGGCATTAAGATTCGGTCACAGATTGTCGGACCTGAGGATTTTAACCGTCTCGCAGCCTCCATTGTCGGTCGCCCCCGTCACCATGGGTAGGTTTTGATTCTCGCAGCGGCAATTATCCCCCGCTCGCGTCGCTTCAACCTAACATGTGAATAGTATCATGATCGGTATGGGCCAGAAGGACTCCTA	TGGGGCAAGGATGCATGGAAGAAGATTGTCGTCTGCGTCGTTAGCGATGGTCGTGCCAAGATCAACCCGAGAACCAGAGCTCTGCTGGCCGGTATGGGCGTGTATCAGGAGGGCATTGCCAAGCAGCAAGTCAACGGCAAGGACGTCACAGCCCATATTTACGAGTACACGTCCCAGGTCGGAATGACGATCAAGAACGACGTTGTTACGTTGGTCCCCAAGCAGCAGCCCGTCCAGATGTTGTTCTGCTTGAAGGAAAAGAACCAGAAGAAGATCAACTCTCACAGGTGGTTCTTCCA	GCCGTCAACGACCCTTTCATTGAGACCAAGTACGCTGTGAGTACCACCCCACATTACCCCTCCAACATCATCGTGATATCACGTCTGTCACGACTCAGCCTCTTTGCTTCCCTCGCACCACCGGTGCATTTTAGGACAAGGAAAGCCGTTGCCAATTCACCCTCCCGGGCTCTATGACTTGATGCCCAGTAGTTTGAATGGCACGACACGGTTTCTATGAGCACCAGACAATGGCCGAGTTCCCTATACTGACTCGTCGTGCTTCAGGCCTACATGCTCAAGTACGACTCTACCCA
C. johnstonii CBS 128532	JQ948444	JQ950095	JQ949765	JQ949105	JQ948775				C. tanaceti BRIP57314	TCCTCCGCTTATTAATATACTTAAGTTTAGCAGGTATTCCTACCTAATCTAAGGTTAACCTAGTAAAAGTTTAGGGGGTTTTACAGCAAGAGTCCCTCTAGATCCCAGTACAAGACGTTAAGTTACTACGCAAAGGAGGCTCTAGGAGGGTCTACCACTACCTTTAAGGGCCTACGTCAACCGTAGGGCCCCAACACTAAGCCAGGCTTAAGGGTTAAAATAACGCTTAAACAGGCATGCCTGCTAGAATGCTGGCAGGCGTAATATGCGTTTAAAGATTTAATAATTCACTAAATTCTGCAATTCACATTACTTATCGCATTTCGCTGCGTTCTTCATCAATGCTAGAACTAAGAGATCTGTTATTAAAAGTTTTAATTATTTGCTTATGCTACTTAG…	CAGACTGGCCGAAGACGAAGTTGTCGGGGCGGAAGAGCTGGCCGAAGGGGCCAGCGCGAACAGCGTCCATGGTACCGGGCTCCAAGTCGACGAGGACGGCGCGGGGGACATATTTGTTGCCGGAAGCCTGGTTAAGTGAAAAGGTCAGTATTCGTCAATAGGTTTGTCTGCACACCGGGACTAGGATGACAAACTTCGTTGAAGTAGACACTCATGCGCTCGAGCTGGAGCTCAGAGGTGCCGTTGTACCTGTTGGGGGGATTAGCGGTGAATTCGCGGTCGTGGCCTGACCAGGAGATCGACAACATACACGCCATTGCTGTCGAGGCCGTGCTCGCCAGAGATGTTTTGCCTACGCCACAGTCAATGAGTTGTTTCCTTTCGAGGTCGATATCGTCG…	TATGTGCAAGGCCGGTTTCGCCGGTGACGATGCGCCCAGAGCTGTTTTCCGTAAGCCCCCCCTCACCCGCACCCGCAGACCGCAATCTTCACCCCCTTCAGGGGCATCGGGATTCGGTCAAAGACTGTCGGGATTGTCGATTCTAACCACCTCGTAGCCTCCATTGTCGGTCGCCCCCGTCACCATGGGTAGGTTCCAGTCCTCGCTGCGGCATTTCCCCTGTCCGCCGCTGCCTCGATCTAACACCTGAATAGTATCATGATCGGTATGGGCCAGAAGGACTCCTA	TGGAAGAACCATCTGTGGGAGTTGATCTTTTTCTGGTTCTTTTCCTTCAAGCAGAACAGCATCTGAACAGGCTGCTGCTTAGGGACCAAGGTGACCACGTCGTTCTTGATTGACATTCCGACCTGCGACGTGTACTCGTAGATGTGGGCCGTGACATCCTTGTTGTTGACTTGCTGCTTCGCGATGCCCTCCTGATACACACCCATACCTGCCAGCAGAGCTCTGGTTCTAGGGTTAATCTTGGCACGACCGTCGCTGACGACGCAGACGACAATCTTCTTCCACGCATCCTTGCCCCA	TGGGTGGAGTCGTACTTGAGCATGTAGGCCTGTGGGGGATGATGCGTCAGCCATGAGCAATTCGGATTGTTTGCCCATGATCCTTGAACACATATTGCCGCTCACTCGCGGCAGGTATGGTTTCATGGTGTCGTAGGGCAATGGGGGTGGTACTTACAGCGTACTTGGTCTCAATGAAGGGGTCGTTGACAGC
C. kahawae ICMP 17816	JX010231	JX010444	JX009452	JX009813	JX010012				C. tofieldiae 861	TAGAGGAAGTAAAAGTCGTAACAAGGTCTCCGTTGGTGAACCAGCGGAGGGATCATTACTGAGTTACCGCTCTATAACCCTTTGTGAACATACCTAACTGTTGCTTCGGCGGGCAGGGGGTCCCCTCGGGGACGCCCTCCCGGCCACGCCCTTCGCGGGGCGAGGCGCCCGCCGGAGGATACCAAACTCTATTTTAACGACGTTTCTTCTGAGTGGCACAAGCAAATAATTAAAACTTTTAACAACGGATCTCTTGGTTCTGGCATCGATGAAGAACGCAGCGAAATGCGATAAGTAATGTGAATTGCAGAATTCAGTGAATCATCGAATCTTTGAACGCACATTGCGCCCGCCAGCATTCTGGCGGGCATGCCTGTTCGAGCGTCATTTCAACCCTCA…	GACTGGCCGAAGACGAAGTTGTCGGGGCGGAAGAGCTGGCCGAAGGGACCGGCGCGGACAGCGTCCATGGTACCGGGCTCCAAGTCGACGAGGACGGCGCGAGGGACATACTTGTTGCCGGAAGCCTGGATGGGTGAGAAGGTCAGTATTCGTCAATAGGTTTGCCTGCACCCTGGGGGACTAGGATAACAAACTTCGTTGAAGTAAACGCTCATGCGCTCGAGCTGGAGCTCAGAGGTGCCGTTGTAGCTGTTGGGAAATTAGCGGTGAACTTGCGGAAGTGGCCAGATCAAGTCAACATACACGCCATTGCTGTCGAGGCCGTGCTCGCCAGAGATGTTTTGCCTATGCCAGCGTTAGTATTCGATTATTTTTCGAGATCGGTCTCGCCGAGTCGTT…	ATGTGCAAGGCCGGTTTCGCCGGTGACGATGCGCCCAGAGCTGTCTTCCGTAAGTCCCCCTCACCCGCAGGCCGCAATCTTCCCCCGTCAGGGGCATCCAGATTCGGCTACAGATTGTCGGGATTGTTGATCCTAACCACCTCGCAGCCTCCATTGTCGGTCGCCCCCGTCATCATGGGTAGGTTTTGATTCTTACTGCGGCAATTTCCCCCGCTCGCGCCGCCCCGACCTAACATGTGAACAGTATCATGATTGGTATGGGTCAGAAGGACTCCTA	TGGGGCAAGGACGCGTGGAAGAAGATTGTCGTCTGCGTCGTCAGCGACGGCCGTGCCAAGATCAACCCGAGAACCAGAGCTCTGCTAGCCGGTATGGGTGTGTACCAGGAGGGCATTGCGAAGCAGCAGGTCAACGGCAAAGATGTCACAGCCCACATTTACGAATACACGTCCCAGGTCGGAATGACGATCAAGAACGACGTTGTCACATTGGTCCCCAAGCAGCAGCCCGTCCAGATGTTGTTCTGCTTGAAGGAAAAGAACCAAAAGAAGATCAACTCCCACAGATGGTTCTTCCA	GCCGTCAACGACCCTTTCATTGAGACCAAGTACGCTGTGAGTACCACCCCACCTTACCCCTCCAACATCATCATGATATCACGTCCGCCGTGAGCCGGCCTTCTTGCTGCCCTCGCACCGCCAGTGCGCCTGGGAGAAGGAAAGACGTTGTCAATCCGCCCTCGGGTCCGATGATTTGTGGCTGAATGGATGAATCGCGCGATGTGATTGTTACCATCACCAAAGCGCTAGCCGAGTTCCCGTTGCTGACGTGTCGTCCCTTAGGCCTACATGCTCAAGTACGACTCCACCCA
C. kinghornii CBS 198. 35	JQ948454	JQ950105	JQ949775	JQ949115	JQ948785				C. tofieldiae CBS 127615	TAGAGGAAGTAAAAGTCGTAACAAGGTCTCCGTTGGTGAACCAGCGGAGGGATCATTACTGAGTTACCGCTCTATAACCCTTTGTGAACATACCTAACTGTTGCTTCGGCGGGCAGGGGGTCCCCTCGGGGACGCCCTCCCGGCCACGCCCTTCGCGGGGCGAGGCGCCCGCCGGAGGATACCAAACTCTATTTTAACGACGTTTCTTCTGAGTGGCACAAGCAAATAATTAAAACTTTTAACAACGGATCTCTTGGTTCTGGCATCGATGAAGAACGCAGCGAAATGCGATAAGTAATGTGAATTGCAGAATTCAGTGAATCATCGAATCTTTGAACGCACATTGCGCCCGCCAGCATTCTGGCGGGCATGCCTGTTCGAGCGTCATTTCAACCCTCA…	ATCGGGCTTGCCCCTGAGCGTACCCCGCCGACATTTCCACCCAATACTGGTCCTCGCCGAACACGACCACGATGCCATCACCGATTACTCCTACCACGGGAATATTTTGCTGACCATTGATTGTTTTCTCTCGATAGGTTCACCTCCAGACCGGCCAGTGCGTAAGTCTTTCCTGATCCCGACCCAACGAACCCGAGTGCGGGGCTAACTTCTTTGAATAGGGTAACCAGATTGGTGCTGCCTTTTGGTGCGTAGCCAGACCGACGCCAACGACTCGGCGAGACCGATCTCGAAAAATAATCGAATACTAACGCTGGCATAGGCAAAACATCTCTGGCGAGCACGGCCTCGACAGCAATGGCGTGTATGTTGACTTGATCTGGCCACTTCCGCAAGTTC…	ATGTGCAAGGCCGGTTTCGCCGGTGACGATGCGCCCAGAGCTGTCTTCCGTAAGTCCCCCTCACCCGCAGGCCGCAATCTTCCCCCGTCAGGGGTATCCAGATTCGGCTACAGATTATCGGGATTGTTGATCCTAACCACCTCGCAGCCTCCATTGTCGGTCGCCCCCGTCATCATGGGTAGGTTTTGATTCTTACTGCGGCAATTTCCCCCGCTCGCGCCGCCCCGACCTAACATGTGAACAGTATCATGATTGGTATGGGTCAGAAGGACTCCTA	TGGAAGAACCATCTGTGGGAGTTGATCTTCTTTTGGTTCTTTTCCTTCAAGCAGAACAACATCTGGACGGGCTGCTGCTTGGGGACCAATGTGACAACGTCGTTCTTGATCGTCATTCCGACCTGGGACGTGTATTCGTAAATGTGGGCTGTGACATCTTTGCCGTTGACCTGCTGCTTCGCAATGCCCTCCTGGTACACACCCATACCGGCTAGCAGAGCTCTGGTTCTCGGGTTGATCTTGGCACGGCCGTCGCTGACGACGCAGACGACAATCTTCTTCCACGCGTCCTTGCCCCA	GCCGTCAACGACCCTTTCATTGAGACCAAGTACGCTGTGAGTACCACCCCACCTTACCCCTCCAACATCATCATGATATCACGTCCGCCGTGAGCCGGCCTTCTTGCTGCCCTCGCACCGCCAGTGCGCCTGGGAGAAGGAAAGACGTTGTCAATCCGCCCTCGGGTCCGATGATTTGTGGCTGAATGGATGAATCGCGCGATGTGATTGTTACCATCACCAAAGCGCTAGCCGAGTTCCCGTTGCTGACGTGTCGTCCCTTAGGCCTACATGCTCAAGTACGACTCCACCCA
C. laticiphilum CBS 112989	JQ948289	JQ949940	JQ949610	JQ948950	JQ948619				C. tofieldiae CBS 130851	TAGAGGAAGTAAAAGTCGTAACAAGGTCTCCGTTGGTGAACCAGCGGAGGGATCATTACTGAGTTACCGCTCTATAACCCTTTGTGAACATACCTAACTGTTGCTTCGGCGGGCAGGGGGTCCCCTCGGGGACGCCCTCCCGGCCACGCCCTTCGCGGGGCGAGGCGCCCGCCGGAGGATACCAAACTCTATTTTAACGACGTTTCTTCTGAGTGGCACAAGCAAATAATTAAAACTTTTAACAACGGATCTCTTGGTTCTGGCATCGATGAAGAACGCAGCGAAATGCGATAAGTAATGTGAATTGCAGAATTCAGTGAATCATCGAATCTTTGAACGCACATTGCGCCCGCCAGCACTCTGGCGGGCATGCCTGTTCGAGCGTCATTTCAACCCTCA…	TCACAACAAACCTGCGACGCGTCCGACGACGAATAATCGGGCTTGCCCCTGAGCGTACCCCGCCGACATTTCCACCCAATACTGGTCCTCGCCGAACACGACCACGATGCCATCACCGATTACTCCTACCACGGGAATATTTTGCTGACCATTGATTGTTTTCTCTCGATAGGTTCACCTCCAGACCGGCCAGTGCGTAAGTCTTTCCTGATCCCGACCCAACGAACCCGAGTGCGGGGCTAACTTCTTTGAATAGGGTAACCAGATTGGTGCTGCCTTTTGGTGCGTAGCCAGACCGACGCCAACGACTCGGCGAGACCGATCTCGAAAAATAATCGAATACTAACGCTGGCATAGGCAAAACATCTCTGGCGAGCACGGCCTCGACAGCAATGGCGT…	ATGTGCAAGGCCGGTTTCGCCGGTGACGATGCGCCCAGAGCTGTCTTCCGTAAGTCCCCCTCACCCGCAGGCCGCAATCTTCCCCCGTCAGGGGCATCCAGATTCGGCTACAGATTGTCGGGATTGTTGATCCTAACCACCTCGCAGCCTCCATTGTCGGTCGCCCCCGTCATCATGGGTAGGTTTTGATTCTTACTGCGGCAATTTCCCCCGCTCGCGCCGCCCCGACCTAACATGTGAACAGTATCATGATTGGTATGGGTCAGAAGGACTCCTA	TGGAAGAACCATCTGTGGGAGTTGATCTTCTTTTGGTTCTTTTCCTTCAAGCAGAACAACATCTGGACGGGCTGCTGCTTGGGGACCAATGTGACAACGTCGTTCTTGATCGTCATTCCGACCTGGGACGTGTATTCGTAAATGTGGGCTGTGACATCTTTGCCGTTGACCTGCTGCTTCGCAATGCCCTCCTGGTACACACCCATACCGGCTAGCAGAGCTCTGGTTCTCGGGTTGATCTTGGCACGGCCGTCGCTGACGACGCAGACGACAATCTTCTTCCACGCGTCCTTGCCCCA	TGGGTGGAGTCGTACTTGAGCATGTAGGCCTAAGGGACGACACGTCAGCAACGGGAACTCGGCTAGCGCTTTGGTGATGGTAACAATCACATCGCGCGATTCATCCATTCAGCCACAAATCATCGGACCCGAGGGCGGATTGACAACGTCTTTCCTTCTCCCAGGCGCACTGGCGGTGCGAGGGCAGCAAGAAGGCCGGCTCACGGCGGACGTGATATCATGATGATGTTGGAGGGGTAAGGTGGGGTGGTACTCACAGCGTACTTGGTCTCAATGAAAGGGTCGTTGACGGC
C. lentis CBS 127604	JQ005766	JQ005850	JQ005829	JQ005787	KM105597				C. tofieldiae CBS 168. 49	TATTGATATGCTTAAGTTCAGCGGGTATTCCTACCTGATCCGAGGTCAACCATTAAAAAATTGGGGGGTTTTACGGCAAGAGTCCCTTCGAATCCCAATGCGAGACGTTAGTTACTACGCAAAGGAGGCTCCGAGAGGGTCCGCCACTACCTTTAAGGGCCTACGTCAACCGTAGGGCCCCAACACCAAGCAGAGCTTGAGGGTTGAAATGACGCTCGAACAGGCATGCCCGCCAGAATGCTGGCGGGCGCAATGTGCGTTCAAAGATTCGATGATTCACTGAATTCTGCAATTCACATTACTTATCGCATTTCGCTGCGTTCTTCATCGATGCCAGAACCAAGAGATCCGTTGTTAAAAGTTTTAATTATTTGCTTGTGCCACTCAGAAGAAACGTCG…	TCACAACAAACCTGCGACGCGTCCGACGACGAATAATCGGGCTTGCCCCTGAGCGTACCCCGCCGACATTTCCACCCAATACTGGTCCTCGCCGAACACGACCACGATGCCATCACCGATTACTCCTACCACGGGAATATTTTGCTGACCATTGATTGTTTTCTCTCGATAGGTTCACCTCCAGACCGGCCAGTGCGTAAGTCTTTCCTGATCCCGACCCAACGAACCCGAGTGCGGGGCTAACTTCTTTGAATAGGGTAACCAGATTGGTGCTGCCTTTTGGTGCGTAGCCAGACCGACGCCAACGACTCGGCGAGACCGATCTCGAAAAATAATCGAATACTAACGCTGGCATAGGCAAAACATCTCTGGCGAGCACGGCCTCGACAGCAATGGCGT…	TAGGAGTCCTTCTGACCCATACCAATCATGATACTGTTCACATGTTAGGTCGGGGCGGCGCGAGCGGGGGAAATTGCCGCAGTAAGAATCAAAACCTACCCATGATGACGGGGGCGACCGACAATGGAGGCTGCGAGGTGGTTAGGATCAACAATCCCGACAATCTGTAGCCGAATCTGGATGCCCCTGACGGGGGAAGATTGCGGCCTGCGGGTGAGGGGGACTTACGGAAGACAGCTCTGGGCGCATCGTCACCGGCGAAACCGGCCTTGCACAT	TGGGGCAAGGACGCGTGGAAGAAGATTGTCGTCTGCGTCGTCAGCGACGGCCGTGCCAAGATCAACCCGAGAACCAGAGCTCTGCTAGCCGGTATGGGTGTGTACCAGGAGGGCATTGCGAAGCAGCAGGTCAACGGCAAAGATGTCACAGCCCACATTTACGAATACACGTCCCAGGTCGGAATGACGATCAAGAACGACGTTGTCACATTGGTCCCCAAGCAGCAGCCCGTCCAGATGTTGTTCTGCTTGAAGGAAAAGAACCAAAAGAAGATCAACTCCCACAGATGGTTCTTCCA	GCCGTCAACGACCCTTTCATTGAGACCAAGTACGCTGTGAGTACCACCCCACCTTACCCCTCCAACATCATCATGATATCACGTCCGCCGTGAGCCGGCCTTCTTGCTGCCCTCGCACCGCCAGTGCGCCTGGGAGAAGGAAAGACGTTGTCAATCCGCCCTCGGGTCCGATGATTTGTGGCTGAATGGATGAATCGCGCGATGTGATTGTTACCATCACCAAAGCGCTAGCCGAGTTCCCGTTGCTGACGTGTCGTCCCTTAGGCCTACATGCTCAAGTACGACTCCACCCA
C. lilii CBS 109214	GU227810	GU228104	GU227908	GU228300	GU228202				C. trifolii 543-2	TCCTCCGCTTATTGATATGCTTAAGTTCAGCGGGTATTCCTACCTGATCCGAGGTCAACCTTGTAAAAATTGGGGGGTTTTACGGCAGGAGTGCCCTGCGGGTCCCGGTGCGAGGTGGTATGTTACTACGCAAAGGAGGCTCCGCGAGGGTCCGCCACTGTCTTTGAGGGCCCACGTCAGCCGTGGAAGCCCCAACGCCAAGCGGTGCTTGAGGGTTGAAATGACGCTCGAACAGGCATGCCCGCCAGAATGCTGGCGGGCGCAATGTGCGTTCAAAGATTCGATGATTCACTGAATTCTGCAATTCACATTACTTATCGCATTTCGCTGCGTTCTTCATCGATGCCAGAACCAAGAGATCCGTTGTTAAAAGTTTTGATTATTTGCTTGTGCCACTCA…	GACTGACCAAAAACGAAGTTGTCGGGGCGGAAGAGCTGGCCGAAAGGACCGGCACGAACGGCGTCCATGGTACCGGGCTCCAAGTCGACGAGGACGGCACGGGGAACGTACTTGTTACCGGAGGCCTGCGAAGGAGCACAACTCAGCGTGCTTTTCCTGTCTGGTGCGGGGTTATAGGATAACAAACCTCATTGAAGTAGACGCTCATGCGCTCGAGCTGGAGCTCCGAGGTGCCGTTGTACCTGTTCGCAGAGATTAGCCGTCCATTCTTGACGTGGCCTTAGTAGAGCTAGTGACATACACGCCATTGCTGTCGAGGCCGTGCTCGCCAGAGATGTTTTGCCTGTGGTATTATCAGTATTCGTCAGGTGCGAAGCATCGTTGCCGCCGCGTCGCCGA…	TAGGAGTCCTTCTGACCCATACCAATCATGATACTGTTTCACGTGTTAGGTCGCGACTCGGTGGCGGAAATTGCCGCAGCGATAAGACATACCCATGGTGGCGAGGGCGACCGACGATGGAGGCTGCAAAGCTGTCAGCAACTATGGAGTCTAGAAAAAGGAAGGCGGAACCTCGATTGCCTCCTGAAGGGCGAGGTTCCGGTCTGCGGATGGGACAACTTACGGAAGACAGCTCTGGGCGCATCGTCACCGGCGAAACCGGCCTTGCACATA	TGGGGCAAGGATGCGTGGAAGAAGATTGTCGTGTGCGTCGTCAGCGACGGTCGTGCCAAGATCAACCCAAGAACGAGAGCTCTGCTGGCCGGTATGGGTGTCTACCAGGAAGGTATTGCAAAGCAGCAGGTCAACGGCAAGGATGTCACGGCGCACATTTACGAATACACGACACAAGTGGGAATGAACATCAAGAACGACGTCGTCACTCTGGTTCCCAAGCAGCAGCCTGTTCAGATGCTGTTCTGTCTGAAGGAGAAGAACCAGAAGAAGATCAATTCGCATAGATGGTTCTTCCA	GCCGTCAACGACCCTTTCATTGAGACCAAGTACGCTGTAAGTACAATTGTTCCTCTTTCAAATATCTCCAATGGCATTATGGCTTGCAACAACACTTTTGAGCGTGCTGGTATACTTCCAACGAGGACACCAAGCCGTCATGGTGTCTCGGGATTCCGAGGGTTGCCAGCCAGAGTGATCGATGGCAGTCAGTGAAGACAGTACACACGCTGACACTTTCATCTCCAGGCCTACATGCTCAAGTACGACTCCACCCA
C. limetticola CBS 114. 14	JQ948193	JQ949844	JQ949514	JQ948854	JQ948523				C. truncatum KLC.C5	TCCTCCGCTTATTGATATGCTTAAGTTCAGCGGGTATTCCTACCTGATCCGAGGTCAACCTTAGTAAAATTGGGGGTTTTACGGCTAGAGTCCCTCCGAATCCCAATGCGAGACGAAATGTTACTACGCAAAGGAGGCTCCGAGAGGGTCCGCCACTACCTTTAAGGGCCTACGTCAACCGTAGAGCCCCAACACCAAGCAGAGCTTGAGGGTTGAAATGACGCTCGAACAGGCATGCCCGCCAGAATGCTGGCGGGCGCAATGTGCGTTCAAAGATTCGATGATTCACTGAATTCTGCAATTCACATTACTTATCGCATTTCGCTGCGTTCTTCATCGATGCCAGAACCAAGAGATCCGTTGTTAAAAGTTTTGATTATTTGCTTGTGTCACTCAGAA…	GACTGGCCGAAAACGAAGTTGTCGGGGCGGAAGAGCTGTCCGAAGGGACCGGCGCGGACGGCGTCCATGGTACCGGGCTCCAAATCGACGAGGACGGCACGGGGTACGTACTTGTTGCCGGAGGCCTGCGAAGGAGCGAAGGTCAGTATTCGTCAATATGCTTGTCTTAAAACGCGTGGGACTGTAGGATAACAAACTTCGTTGAAGTAGACGCTCATGCGCTCAAGCTGGAGCTCCGAGGTTCCATTGTAACTGTTTGATGAATTTAGCGGTCAACTCCGACGTGGCCAGAGTAGGAATTGATTACATACACACCGTTGCTGTCGAGGCCATGCTCGCCAGAGATGTTCTGCCTGTTCGATTGTTAATCTTCATGACTCTTTGGAGGTTGATATAACC…	ATGTGCAAGGCCGGTTTCGCCGGTGACGATGCGCCCAGAGCTGTCTTCCGTAAGTTCTACCACCCACACACAGACCGCAATCTTGCCCGTCAGGGGCTATCGAGATTTCCGGTTATCCATCCCCAGGACTGATCAATGCTAACTATCTCGCAGCCTCCATTGTCGGTCGCCCTCGCCACCATGGGTATGTTTACTCCTCGTTTTCGCTGCGGCAATTTCCCCCCTTATCCGCGCCGCGAGCTAACATGTGAAAAAGTATCATGATTGGTATGGGCCAGAAGGACTCGTA	TGGGGCAAGGATGCCTGGAAGAAGATTGTCGTGTGCGTGGTTAGCGATGGTCGTGCCAAGATTAACCCGAGAACAAGAGCTCTGCTGGCTGGTATGGGTGTCTACCAGGAGGGTATTGCCAAGCAGCAGGTCAACAACAAGGATGTCACTGCTCACATTTACGAGTACACCACCCAGGTCGGTATGTCGATCAAGAATGACGTCGTCACCTTGATCCCCAAGCAGCAGCCCGTCCAAGTTCTGTTCTGCTTGAAGGAGAAGAACCAGAAGAAGATCAACTCCCACAGATGGTTCTTCCA	GCCGTCAACGACCCCTTCATTGAGACCAAGTACGCTGTATGTATCACCCCACTCTACCCCTCAAAACCTCAGCATGATATCATGCCTTCCAAACACGCCAGCCTTCGACTCTCGTTGGAAAAACAAAACGAGAGTTCGACGTGAGGCAGAAAGTCAATCATTATAAGCTTTTGTTTTAAAGCAATAGATGGCACTGCCCAATTGGCGGAAGTGGCCAGGCAAACTACGTCAAGCTCAATGGTTTACTGACTCGCCCTCCGCAGGCCTACATGCTCAAGTACGACTCTACCC
C. lindemuthianum CBS 144. 31	JQ005779	JQ005863	JQ005842	JQ005800	-				C. truncatum MTCC 3414	TAGAAGAAGTAAAAGTCGTAATAAGGTTTCTATTAGTAAACTAGTAGAAGGATTATTATTAAGTTACTACTTATTAACCTTTTATAAATATACCTTAACTATTACTTCGGTAGGTAAGCATCTTTTAAAAAGGACGTCTCCTAGCCCTCTCCTATCCGTAAGTAAGGCGCCTACCGGAAGATAACTAAACTCTGATTTAATAACATTTCTTCTAAGTAATATAAGCAAATAATTAAAACTTTTAATAACAGATCTCTTAGTTCTAGCATCGATAAAGAATATAGCGAAATACGATAAGTAATATAAATTACAAAATTTAGTAAATTATCAAATCTTTAAACGTATATTACGCCTACTAGTATTCTAGCAAGTATACCTATTTAAGCGTTATTTTAACCC…	GACTGGCCGAAAACGAAGTTGTCGGGGCGGAAGAGCTGTCCGAAGGGACCGGCGCGGACGGCGTCCATGGTACCGGGCTCCAAATCGACGAGGACGGCACGGGGTACGTACTTGTTGCCGGAGGCCTGCGAAGGAGCGAAGGTCAGTATTCGTCAATATGCTTGTCTTAAAACGCGTGGGACTGTAGGATAACAAACTTCGTTGAAGTAGACGCTCATGCGCTCAAGCTGGAGCTCCGAGGTTCCATTGTAACTGTTTGATGAATTTAGCGGTCAACTCCGACGTGGCCAGAGTAGGAATTGATTACATACACACCGTTGCTGTCGAGGCCATGCTCGCCAGAGATGTTCTGCCTGTTCGATTGTTAATCTTCATGACTCTTTGGAGGTTGATATAACC…	TACGAGTCCTTCTGGCCCATACCAATCATGATACTTTTTCACATGTTAGCTCGCGGCGCGGATAAGGGGGGAAATTGCCGCAGCGAAATCGAGGAGTAAACATACCCATGGTGGCGAGGGCGACCGACAATGGAGGCTGCGAGATAGTTAGCATTGATCAGTCCTGGGGATGGATAACCGGAAATCTCGATAGCCCCTGACGGGCAAGATTGCGGTCTGTGTGTGGGTGGTAGAACTTACGGAAGACAGCTCTGGGCGCATCGTCACCGGCGAAACCGGCCTTGCACATA	TGGGGCAAGGATGCCTGGAAGAAGATTGTCGTGTGCGTGGTTAGCGATGGTCGTGCCAAGATTAACCCGAGAACAAGAGCTCTGCTGGCTGGTATGGGTGTCTACCAGGAGGGTATTGCCAAGCAGCAGGTCAACAACAAGGATGTCACTGCTCACATTTACGAGTACACCACCCAGGTCGGTATGTCGATCAAGAATGACGTCGTCACCTTGATCCCCAAGCAGCAGCCCGTCCAAGTTCTGTTCTGCTTGAAGGAGAAGAACCAGAAGAAGATCAACTCCCACAGATGGTTCTTCCA	GGGTAGAGTCGTACTTGAGCATGTAGGCCTGCGGAGGGCGAGTCAGTAAACCATTGAGCTTGACGTAGTTTGCCTGGCCACTTCCGCCAATTGGGCAGTGCCATCTATTGCTTTAAAACAAAAGCTTATAATGATTGACTTTCTGCCTCACGTCGAACTCTCGTTTTGTTTTTCCAACGAGAGTCGAAGGCTGGCGTGTTTGGAAGGCATGATATCATGCTGAGGTTTTGAGGGGTAGAGTGGGGTGATACATACAGCGTACTTGGTCTCAATGAAGGGGTCGTTGACGGC
C. lineola CBS 125337	GU227829	GU228123	GU227927	GU228319	GU228221				Coll-153	TAAAGAAAATAAAAATTATAATAAAGTCTCTGTTAGTAAACTAGTAAAAAGATCATTACTGAGTTACCGCTCTATAACCCTTTGTGAACATACCTAACTATTATTTTAGTAAGTAAAAGAAGCTTTTTGTAAGCCTCCCCTCTTAGTACTAGCCCCTATTATGAGAACGGGGCGCCTACTAAAAAAAACCAAACTCTATTTACACGACGTCTCTTCTGAGTGGCACAAGCAAATAATTAAAACTTTTAACAACGGATCTCTTGGTTCTGGCATCGATGAAGAACGCAGCGAAATGCGATAAGTAATGTGAATTATAGAATTTAATAAATTATTAAATTTTTAAATATATATTACGCTCGCTAGTATTTTAATAAGTATACTTATTTGAGCATTATTTTA…	GACTGGCCAAAGACGAAGTTGTCGGGGCGGAAAAGCTGGCCAAAGGGACCGGCACGGACGGCGTCCATGGTACCGGGCTCCAAGTCGACGAGGACGGCGCGGGGAACGTACTTGTTGCCGGAGGCCTGGTTGGGTGAGAAGGTCAGCATTCGTCAATAGGATTGCCTGCACACTGGGGGACTAGGATAACAAACTTCGTTGAAGTAGACGCTCATGCGCTCGAGCTGGAGCTCGGAAGTGCCGTTGTACCTGTGGTATGATTAGCTGCTGGGTCCATGAGGAAGCCACACTGGAGGACAAGTGACATACACGCCATTGCTGTCGAGGCCGTGCTCGCCAGAGATGTTTTGCCTGTACCGAGGTCAGTACGAGATCGTGTCAAATGTCGAAATCGCCGCG…	TATGTGCAAGGCCGGTTTCGCCGGTGACGATGCGCCCAGAGCTGTCTTCCGTAAGTTCCCCATCATCCGCAGACCGCAATCTTCTCCGTCAGGGGTATACGATTTTGGTCACCCATACCCTAGATTGTTGATTCTAACTGTTCTCTAGCCTCCATTGTCGGTCGCCCCCGTCACCATGGGTAGGTCTATCTCTTGCTGCGGCAATGCCATCTCCTGCGCCGCGACCTAACACGTGCACAGTATCATGATTGGTATGGGTCAGAAGGACTCCTA	TGGAAGAACCATCTGTGAGAGTTGATCTTCTTCGAGTTCTTCTCCTTCAAGCAGAACAGCATCTGAACAGGCTGCTGTTTAGGGACCAGAGTGACGACGTCATTCTTGATCGTCATGCCGACTTGAGAGGTGTATTCGTAAATGTGGGCCGTGACATCCTTGCCGTTGACCTGTTGCTTCGCGATACCCTCCTGGTAGACACCCATACCAGCCAGCAGCGCTCGCGTTCTGGGGTTGATCTTGCCACGACCGTCGCTGACGACACAGACAACAATCTTCTTCCAGGCATCCTTGCCCCA	GGGTGGAGTCGTACTTGAGCATGTAGGCCTGTGATGGATTGTCTGTCAGCAAATTTTGTCTCGGCTGTTTCTGCATGATTGGGTCACGTCGTGTCGTTACAACAAGCCCAATCGAAACCTTGGGGCAAAAGAATCGAGAGTGCTAGCTCCGACTCTTTTCCCGTGGATATCGACGAAGCTGGTGTTATCGTGGCAGACGTGATATCATGATAGAGGGGTAAAGTGGGGTGATACTCACAGCGTACTTGGTCTCAATGAAAGGGTCGTTGACGGC
C. liriopes CBS 119444	GU227804	GU228098	GU227902	GU228294	GU228196				Coll-365	TAAAGAAAATAAAAATTATAATAAAGTCTCTGTTAGTAAACTAGTAAAAAGATCATTACTGAGTTATCGCTCTATAACCCTTTGTGAACATACCTAACTATTATTTTAGTAAGTAAAAGAAGCTTTTTGTAAGCCTCCCCTCTTAGTACTAGCCCCTATTATGAGAACGGGGCGCCTACTAAAAAAAACCAAACTCTATTTACACGACGTCTCTTCTGAGTGGCACAAGCAAATAATTAAAACTTTTAACAACGGATCTCTTGGTTCTGGCATCGATGAAGAACGCAGCGAAATGCGATAAGTAATGTGAATTATAGAATTTAATAAATTATTAAATTTTTAAATATATATTACGCTCGCTAGTATTTTAATAAGTATACTTATTTGAGCATTATTTTA…	GACTGGCCAAAGACGAAGTTGTCGGGGCGGAAAAGCTGGCCAAAGGGACCGGCACGGACGGCGTCCATGGTACCGGGCTCCAAGTCGACGAGGACGGCGCGGGGAACGTACTTGTTGCCGGAGGCCTGGTTGGGTGAGAAGGTCAGCATTCGTCAATAGGATTGCCTGCACACTGGGGGACTAGGATAACAAACTTCGTTGAAGTAGACGCTCATGCGCTCGAGCTGGAGCTCGGAAGTGCCGTTGTACCTGTGGTATGATTAGCTGCTGGGTCCATGAGGAAGCCACACTGGAGGACAAGTGACATACACGCCATTGCTGTCGAGGCCGTGCTCGCCAGAGATGTTTTGCCTGTACCGAGGTCAGTACGAGATCGTGTCAAATGTCGAAATCGCCGCG…	TATGTGCAAGGCCGGTTTCGCCGGTGACGATGCGCCCAGAGCTGTCTTCCGTAAGTTCCCCATCATCCGCAGACCGCAATCTTCTCCGTCAGGGGTATACGATTTTGGTCACCCATACCCTAGATTGTTGATTCTAACTGTTCTCTAGCCTCCATTGTCGGTCGCCCCCGTCACCATGGGTAGGTCTATCTCTTGCTGCGGCAATGCCATCTCCTGCGCCGCGACCTAACACGTGCACAGTATCATGATTGGTATGGGTCAGAAGGACTCCTA	TGGAAGAACCATCTGTGAGAGTTGATCTTCTTCGAGTTCTTCTCCTTCAAGCAGAACAGCATCTGAACAGGCTGCTGTTTAGGGACCAGAGTGACGACGTCATTCTTGATCGTCATGCCGACTTGAGAGGTGTATTCGTAAATGTGGGCCGTGACATCCTTGCCGTTGACCTGTTGCTTCGCGATACCCTCCTGGTAGACACCCATACCAGCCAGCAGCGCTCGCGTTCTGGGGTTGATCTTGCCACGACCGTCGCTGACGACACAGACAACAATCTTCTTCCAGGCATCCTTGCCCCA	GGGTGGAGTCGTACTTGAGCATGTAGGCCTGTGATGGATTGTCTGTCAGCAAATTTTGTCTCGGCTGTTTCTGCATGATTGGGTCACGTCGTGTCGTTACAACAAGCCCAATCGAAACCTTGGGGCAAAAGAATCGAGAGTGCTAGCTCCGACTCTTTTCCCGTGGATATCGACGAAGCTGGTGTTATCGTGGCAGACGTGATATCATGATAGAGGGGTAAAGTGGGGTGATACTCACAGCGTACTTGGTCTCAATGAAAGGGTCGTTGACGGC
C. lupini CBS 109225	JQ948155	JQ949806	JQ949476	JQ948816	JQ948485				Coll-524	TTTAGTGGGTATTCTTACCTAATTTAAGGTTAATTTATAAAAAATTTAGGAGTTTTATAGTAAGAGTCCCTCTAGATCCTAGTGCGAGATATTAATTATTATATAAAAGAAGCTCTAGGAGGGTCCGCTACTATTTTTAAGGGCTTATATATACCGTGGGGCTTTAAAACTAAGTAGTGCTTAAAGATTAAAATAATGCTCAAATAAGTATACTTATTAAAATACTAGCGAGCGTAATATATATTTAAAAATTTAATAATTTATTAAATTCTATAATTTATATTACTTATTATATTTTGCTACGTTCTTTATTAATATTAGAACTAAAAAATCTATTATTAAAAGTTTTAATTATTTACTTATACTATTTAAAAAAGACGTTATATAAATAGAGTTTAG…	GTAAGTATCTCCTGATCTCAACCCAACAACCCAGAGTGCGGGGCTAACTTCTTTGAACAGGGTAACCAGATTGGTGCTGCCTTCTGGTGCGTAGCCAACCGCCAACGACGCGGCGATTTCGACATTTGACACGATCTCGTACTGACCTCGGTACAGGCAAAACATCTCTGGCGAGCACGGCCTCGACAGCAATGGCGTGTATGTCACTTGTCCTCCAGTGTGGCTTCCTCATGGACCCAGCAGCTAATCATACCACAGGTACAACGGCACTTCCGAGCTCCAGCTCGAGCGCATGAGCGTCTACTTCAACGAAGTTTGTTATCCTAGTCCCCCAGTGTGCAGGCAATCCTATTGACGAATGCTGACCTTCTCACCCAACCAGGCCTCCGGCAACAAGTA…	GTTTCGCCGGTGACGATGCGCCCAGAGCTGTCTTCCGTAAGTTCCCCATCATCCGCAGACCGCAATCTTCTCCGTCAGGGGTATACGATTTTGGTCACCCATACCCTAGATTGTTGATTCTAACTGTTCTCTAGCCTCCATTGTCGGTCGCCCCCGTCACCATGGGTAGGTCTATCTCTTGCTGCGGCAATGCCATCTCCTGCGCCGCGACCTAACACGTGCACAGTATCATGATTGGTATGGG	CCATCTGTGAGAGTTGATCTTCTTCGAGTTCTTCTCCTTCAAGCAGAACAGCATCTGAACAGGCTGCTGTTTAGGGACCAGAGTGACGACGTCATTCTTGATCGTCATGCCGACTTGAGAGGTGTATTCGTAAATGTGGGCCGTGACATCCTTGCCGTTGACCTGTTGCTTCGCGATACCCTCCTGGTAGACACCCATACCAGCCAGCAGCGCTCGCGTTCTGGGGTTGATCTTGCCACGACCGTCGCTGACGACACAGACAACAATCTTCTTCCAGGCATC	TTCATTGAGACCAAGTACGCTGTGAGTATCACCCCACTTTACCCCTCTATCATGATATCACGTCTGCCACGATAACACCAGCTTCGTCGATATCCACGGGAAAAGAGTCGGAGCTAGCACTCTCGATTCTTTTGCCCCAAGGTTTCGATTGGGCTTGTTGTAACGACACGACGTGACCCAATCATGCAGAAACAGCCGAGACAAAATTTGCTGACAGACAATCCATCACAGGCCTACATGCTCAAGTAC
C. melonis CBS 159. 84	JQ948194	JQ949845	JQ949515	JQ948855	JQ948524
C. miscanthi MAFF 510857	JX519221	JX519246	JX519237	JX519229	-
C. musae ICMP 19119	JX010146	HQ596280	JX009433	JX009896	JX010050
C. navitas CBS 125086	JQ005769	JQ005853	JQ005832	JQ005790	-
C. nicholsonii MAFF 511115	JQ005770	JQ005854	JQ005833	JQ005791	-
C. novae-zelandiae CBS 128505	JQ005228	JQ005662	JQ005576	JQ005402	JQ005315
C. nupharicola ICMP 18187	JX010187	JX010398	JX009437	JX009835	JX009972
C. nymphaeae CBS 516.78	JQ948198	JQ949849	JQ949519	JQ948859	JQ948528
C. nymphaeae CBS 526.77	JQ948199	JQ949850	JQ949520	JQ948860	JQ948529
C. nymphaeae CBS 515. 78	JQ948197	JQ949848	JQ949518	JQ948858	JQ948527
C. oncidii CBS 129828	JQ005169	JQ005603	JQ005517	JQ005343	JQ005256
C. orbiculare CBS 514. 97	JQ005778	JQ005862	JQ005841	JQ005799	-
C. orchidophilum CBS 632. 8	JQ948151	JQ949802	JQ949472	JQ948812	JQ948481
C. parsonsiae CBS 128525	JQ005233	JQ005667	JQ005581	JQ005407	JQ005320
C. paspali MAFF 305403	JX519219	JX519244	JX519235	JX519227	-
C. paxtonii IMI 165753	JQ948285	JQ949936	JQ949606	JQ948946	JQ948615
C. petchii CBS 378. 94	JQ005223	JQ005657	JQ005571	JQ005397	JQ005310
C. phormii CBS 118194	JQ948446	JQ950097	JQ949767	JQ949107	JQ948777
C. phyllanthi CBS 175. 67	JQ005221	JQ005655	JQ005569	JQ005395	JQ005308
C. pseudoacutatum CBS 436. 77	JQ948480	JQ950131	JQ949801	JQ949141	JQ948811
C. psidii ICMP 19120	JX010219	JX010443	JX009515	JX009901	JX009967
C. pyricola CBS 128531	JQ948445	JQ950096	JQ949766	JQ949106	JQ948776
C. queenslandicum ICMP 1778	JX010276	JX010414	JX009447	JX009899	JX009934
C. rhombiforme CBS 129953	JQ948457	JQ950108	JQ949778	JQ949118	JQ948788
C. rusci CBS 119206	GU227818	GU228112	GU227916	GU228308	GU228210
C. salicis CBS 607. 94	JQ948460	JQ950111	JQ949781	JQ949121	JQ948791
C. salsolae ICMP 19051	JX010242	JX010403	JX009562	JX009863	JX009916
C. scovillei CBS 120708	JQ948269	JQ949920	JQ949590	JQ948930	JQ948599
C. scovillei CBS 126530	JQ948268	JQ949919	JQ949589	JQ948929	JQ948598
C. scovillei CBS 126529	JQ948267	JQ949918	JQ949588	JQ948928	JQ948597
C. siamense ICMP 18578	FJ972613	FJ907438	FJ907423	-	FJ972575
C. simmondsii CBS 122122	JQ948276	JQ949927	JQ949597	JQ948937	JQ948606
C. sloanei IMI 364297	JQ948287	JQ949938	JQ949608	JQ948948	JQ948617
C. spaethianum CBS 167. 49	GU227807	GU228101	GU227905	GU228297	GU228199
C. spinaciae CBS 128. 57	GU227847	GU228141	GU227945	GU228337	GU228239
C. sublineoa CBS 131301	JQ005771	JQ005855	JQ005834	JQ005792	-
C. tabacum CBS 161. 53	JQ005763	JQ005847	JQ005826	JQ005784	-
C. tamarilloi CBS 129814	JQ948184	JQ949835	JQ949505	JQ948845	JQ948514
C. theobromicola ICMP 18649	,JX010294	JX010447	JX009444	JX009869	JX010006
C. ti ICMP 4832	JX010269	JX010442	JX009520	JX009898	JX009952
C. tofieldiae CBS 495. 85	GU227801	GU228095	GU227899	GU228291	GU228193
C. torulosum CBS 128544	JQ005164	JQ005598	JQ005512	JQ005338	JQ005251
C. trichellum CBS 217. 64	GU227812	GU228106	GU227910	GU228302	GU228204
C. tropicale ICMP 18653	JX010264	JX010407	JX009489	JX009870	JX010007
C. truncatum CBS 151. 35	GU227862	GU228156	GU227960	GU228352	GU228254
C. verruculosum IMI 45525	GU227806	GU228100	GU227904	GU228296	GU228198
C. walleri CBS 125472	JQ948275	JQ949926	JQ949596	JQ948936	JQ948605
C. xanthorrhoeae ICMP 17903	JX010261	JX010448	JX009478	JX009823	JX009927
C. yunnanense CBS 132135	EF369490	JX519248	JX519239	JX519231	JX546706
M. infuscans CBS 869. 96	JQ005780	JQ005864	JQ005843	JQ005801	JX546612
